# Supplementary material for: Structural basis for DARC binding in reticulocyte invasion by Plasmodium vivax
Source: Nat Commun. 2023 Jun 19;14:3637. doi: 10.1038/s41467-023-39357-w (PMC10279640; doi:10.1038/s41467-023-39357-w)
Supplement: Supplementary file 4 — Source Data [file 41467_2023_39357_MOESM4_ESM.xlsx]

## Sheet: Figure 2a
Figure 2a
chi1 (deg)	Y41-S (kJ/mol)	Y41 (kJ/mol)
-180.023	-48.2815	-31.4906
-178.591	-48.7931	-31.7954
-177.159	-49.2802	-32.005
-175.726	-49.732	-32.166
-174.351	-50.099	-32.3218
-172.919	-50.3322	-32.4738
-171.486	-50.4319	-32.572
-170.054	-50.442	-32.5425
-168.679	-50.4197	-32.3533
-167.246	-50.4035	-32.0509
-165.814	-50.3856	-31.7052
-164.382	-50.3189	-31.3456
-163.006	-50.1613	-30.9498
-161.574	-49.9147	-30.4732
-160.142	-49.6214	-29.8883
-158.767	-49.3272	-29.2052
-157.334	-49.046	-28.4462
-155.902	-48.7634	-27.6375
-154.469	-48.458	-26.8056
-153.094	-48.1134	-25.9767
-151.662	-47.7203	-25.165
-150.23	-47.2769	-24.3611
-148.797	-46.7925	-23.5446
-147.422	-46.281	-22.7019
-145.99	-45.7422	-21.8359
-144.557	-45.1731	-20.9559
-143.125	-44.5834	-20.0773
-141.75	-43.9957	-19.2207
-140.317	-43.4224	-18.3961
-138.885	-42.8549	-17.5994
-137.453	-42.2821	-16.8288
-136.077	-41.6973	-16.0919
-134.645	-41.0994	-15.3885
-133.213	-40.4916	-14.7333
-131.838	-39.8724	-14.1568
-130.405	-39.2341	-13.6683
-128.973	-38.5879	-13.2358
-127.54	-37.9633	-12.8231
-126.165	-37.3961	-12.4403
-124.733	-36.9098	-12.1275
-123.301	-36.4976	-11.9019
-121.868	-36.1258	-11.7459
-120.493	-35.7598	-11.6212
-119.061	-35.3927	-11.5076
-117.628	-35.0385	-11.4162
-116.196	-34.7266	-11.3828
-114.821	-34.4808	-11.4262
-113.388	-34.294	-11.5277
-111.956	-34.123	-11.6668
-110.524	-33.9277	-11.8538
-109.148	-33.6846	-12.1198
-107.716	-33.397	-12.4826
-106.284	-33.1041	-12.9216
-104.909	-32.8505	-13.3814
-103.476	-32.6346	-13.8113
-102.044	-32.4013	-14.1993
-100.611	-32.1245	-14.5811
-99.2363	-31.8452	-14.9949
-97.8039	-31.6241	-15.4408
-96.3715	-31.4881	-15.8946
-94.9391	-31.4172	-16.3398
-93.564	-31.3605	-16.7875
-92.1316	-31.2881	-17.2573
-90.6992	-31.2214	-17.7544
-89.2668	-31.1913	-18.2724
-87.8917	-31.1977	-18.8026
-86.4593	-31.2229	-19.3385
-85.0269	-31.2441	-19.8702
-83.5945	-31.2443	-20.3891
-82.2194	-31.2356	-20.8929
-80.787	-31.2552	-21.3768
-79.3547	-31.3152	-21.8273
-77.9796	-31.3997	-22.2337
-76.5472	-31.482	-22.592
-75.1148	-31.5355	-22.9184
-73.6824	-31.5479	-23.228
-72.3073	-31.5332	-23.5125
-70.8749	-31.5102	-23.7426
-69.4425	-31.4781	-23.9058
-68.0101	-31.4199	-24.0128
-66.635	-31.3233	-24.0769
-65.2026	-31.2008	-24.107
-63.7702	-31.0781	-24.1034
-62.3378	-30.96	-24.053
-60.9627	-30.8284	-23.946
-59.5303	-30.6706	-23.7847
-58.0979	-30.486	-23.5787
-56.6655	-30.2734	-23.3225
-55.2904	-30.0122	-23.0144
-53.858	-29.6885	-22.6647
-52.4256	-29.3085	-22.272
-51.0505	-28.8986	-21.8277
-49.6181	-28.4812	-21.3345
-48.1858	-28.0522	-20.8042
-46.7534	-27.5943	-20.2478
-45.3783	-27.0961	-19.6818
-43.9459	-26.5419	-19.101
-42.5135	-25.9312	-18.4785
-41.0811	-25.3	-17.8027
-39.706	-24.698	-17.0893
-38.2736	-24.1516	-16.357
-36.8412	-23.6493	-15.6158
-35.4088	-23.1396	-14.8637
-34.0337	-22.5598	-14.0951
-32.6013	-21.8942	-13.3152
-31.1689	-21.1895	-12.5425
-29.7365	-20.4938	-11.7891
-28.3614	-19.8081	-11.0514
-26.929	-19.0958	-10.2993
-25.4966	-18.3035	-9.50045
-24.1215	-17.4076	-8.66029
-22.6891	-16.4531	-7.81625
-21.2567	-15.5031	-6.99023
-19.8243	-14.5961	-6.19486
-18.4492	-13.7408	-5.45972
-17.0168	-12.9285	-4.80505
-15.5845	-12.1418	-4.20885
-14.1521	-11.3627	-3.63173
-12.777	-10.5648	-3.05077
-11.3446	-9.72111	-2.46228
-9.91217	-8.8332	-1.8852
-8.47978	-7.93936	-1.34531
-7.10468	-7.09184	-0.874827
-5.67228	-6.31525	-0.501689
-4.23989	-5.60363	-0.248503
-2.80749	-4.92752	-0.116406
-1.43239	-4.25996	-0.0814491
0	-3.58947	-0.0846437
1.43239	-2.92128	-0.0694325
2.80749	-2.28895	-0.0238888
4.23989	-1.74813	0
5.67228	-1.31939	-0.0768402
7.10468	-0.971993	-0.295631
8.47978	-0.694893	-0.622473
9.91217	-0.51647	-0.974483
11.3446	-0.462689	-1.27283
12.777	-0.500574	-1.48908
14.1521	-0.567926	-1.65851
15.5845	-0.63767	-1.87484
17.0168	-0.726891	-2.22323
18.4492	-0.85121	-2.73049
19.8243	-1.0528	-3.3613
21.2567	-1.37145	-4.0429
22.6891	-1.76539	-4.69198
24.1215	-2.13653	-5.25423
25.4966	-2.44255	-5.74134
26.929	-2.72728	-6.21851
28.3614	-3.07648	-6.7599
29.7365	-3.55739	-7.37994
31.1689	-4.16402	-8.02314
32.6013	-4.82526	-8.60658
34.0337	-5.47177	-9.07672
35.4088	-6.07674	-9.4548
36.8412	-6.63654	-9.81321
38.2736	-7.14894	-10.21
39.706	-7.60648	-10.6455
41.0811	-8.00809	-11.0628
42.5135	-8.36372	-11.3957
43.9459	-8.68597	-11.6272
45.3783	-8.98732	-11.8136
46.7534	-9.28788	-12.0317
48.1858	-9.61073	-12.321
49.6181	-9.9503	-12.6591
51.0505	-10.2563	-12.9941
52.4256	-10.5065	-13.2832
53.858	-10.7449	-13.5099
55.2904	-11.0156	-13.6887
56.6655	-11.3015	-13.837
58.0979	-11.5454	-13.9518
59.5303	-11.7071	-14.0253
60.9627	-11.7999	-14.0628
62.3378	-11.8766	-14.0816
63.7702	-11.9792	-14.0985
65.2026	-12.1048	-14.1158
66.635	-12.22	-14.1345
68.0101	-12.2695	-14.1566
69.4425	-12.2074	-14.1892
70.8749	-12.0404	-14.2268
72.3073	-11.8148	-14.2567
73.6824	-11.5848	-14.2731
75.1148	-11.3722	-14.2816
76.5472	-11.162	-14.2991
77.9796	-10.9161	-14.3385
79.3547	-10.6204	-14.3927
80.787	-10.3062	-14.4479
82.2194	-10.0133	-14.4849
83.5945	-9.76032	-14.4802
85.0269	-9.51909	-14.4182
86.4593	-9.2048	-14.2971
87.8917	-8.75573	-14.1215
89.2668	-8.21821	-13.8935
90.6992	-7.69209	-13.6179
92.1316	-7.24148	-13.3036
93.564	-6.86462	-12.9653
94.9391	-6.54133	-12.6145
96.3715	-6.24474	-12.2501
97.8039	-5.95476	-11.8622
99.2363	-5.62366	-11.4472
100.611	-5.18968	-10.9981
102.044	-4.62728	-10.5022
103.476	-3.99068	-9.96717
104.909	-3.39468	-9.43665
106.284	-2.92845	-8.95442
107.716	-2.59445	-8.52007
109.148	-2.30895	-8.08877
110.524	-1.98544	-7.62089
111.956	-1.58339	-7.12717
113.388	-1.12732	-6.63107
114.821	-0.677148	-6.15182
116.196	-0.31464	-5.70013
117.628	-0.0911133	-5.29126
119.061	0	-4.95282
120.493	-0.0250903	-4.71945
121.868	-0.199865	-4.61846
123.301	-0.593317	-4.64128
124.733	-1.24747	-4.74276
126.165	-2.13485	-4.8763
127.54	-3.18309	-5.03014
128.973	-4.33851	-5.22957
130.405	-5.60553	-5.51357
131.838	-7.00688	-5.89677
133.213	-8.52102	-6.3577
134.645	-10.066	-6.85551
136.077	-11.5528	-7.37174
137.453	-12.9734	-7.91667
138.885	-14.4053	-8.51806
140.317	-15.9358	-9.19262
141.75	-17.5722	-9.93624
143.125	-19.2212	-10.7395
144.557	-20.7562	-11.5931
145.99	-22.1333	-12.4891
147.422	-23.4233	-13.4128
148.797	-24.7201	-14.3453
150.23	-26.0606	-15.2729
151.662	-27.4357	-16.1962
153.094	-28.8233	-17.1297
154.469	-30.2062	-18.0804
155.902	-31.5758	-19.0324
157.334	-32.9221	-19.9646
158.767	-34.2263	-20.8731
160.142	-35.4531	-21.7662
161.574	-36.5779	-22.6576
163.006	-37.6161	-23.5537
164.382	-38.6197	-24.4381
165.814	-39.6501	-25.2662
167.246	-40.7224	-26.0256
168.679	-41.8048	-26.7528
170.054	-42.8437	-27.4855
171.486	-43.8091	-28.2137
172.919	-44.7017	-28.9002
174.351	-45.5409	-29.52
175.726	-46.3388	-30.0768
177.159	-47.0735	-30.594
178.591	-47.7197	-31.0774

## Sheet: Figure 2c
Figure 2c
chi1 (deg)	Y30-S (kJ/mol)	Y30 (kJ/mol)
-180.023	-26.4132	-17.5837
-178.591	-26.7329	-17.8016
-177.159	-27.0584	-17.9741
-175.726	-27.3736	-18.1183
-174.351	-27.6476	-18.2451
-172.919	-27.8558	-18.3461
-171.486	-27.9876	-18.4026
-170.054	-28.0547	-18.4105
-168.679	-28.0875	-18.3827
-167.246	-28.1049	-18.3306
-165.814	-28.0977	-18.2443
-164.382	-28.0402	-18.097
-163.006	-27.9188	-17.8719
-161.574	-27.7452	-17.5847
-160.142	-27.5384	-17.2657
-158.767	-27.3142	-16.9298
-157.334	-27.0851	-16.5605
-155.902	-26.8657	-16.1316
-154.469	-26.6612	-15.6376
-153.094	-26.4678	-15.1087
-151.662	-26.2681	-14.5949
-150.23	-26.0382	-14.1301
-148.797	-25.7676	-13.7119
-147.422	-25.4706	-13.3093
-145.99	-25.1893	-12.8801
-144.557	-24.9754	-12.3943
-143.125	-24.8666	-11.8527
-141.75	-24.8653	-11.2832
-140.317	-24.9287	-10.717
-138.885	-25.0081	-10.1746
-137.453	-25.0842	-9.6651
-136.077	-25.1783	-9.19438
-134.645	-25.3233	-8.7703
-133.213	-25.5232	-8.39053
-131.838	-25.7488	-8.04318
-130.405	-25.9667	-7.71707
-128.973	-26.1671	-7.41102
-127.54	-26.3569	-7.13203
-126.165	-26.5346	-6.89149
-124.733	-26.689	-6.70008
-123.301	-26.8141	-6.55958
-121.868	-26.9075	-6.46093
-120.493	-26.9673	-6.40494
-119.061	-26.9981	-6.40442
-117.628	-27.0165	-6.46715
-116.196	-27.0393	-6.58356
-114.821	-27.0725	-6.73524
-113.388	-27.1099	-6.91233
-111.956	-27.1351	-7.12495
-110.524	-27.1369	-7.39569
-109.148	-27.1249	-7.73785
-107.716	-27.125	-8.14206
-106.284	-27.1549	-8.58818
-104.909	-27.2225	-9.0686
-103.476	-27.3312	-9.5967
-102.044	-27.4849	-10.1953
-100.611	-27.68	-10.8642
-99.2363	-27.9013	-11.5745
-97.8039	-28.1266	-12.2957
-96.3715	-28.3438	-13.009
-94.9391	-28.5588	-13.704
-93.564	-28.7808	-14.3781
-92.1316	-29.0085	-15.0407
-90.6992	-29.2277	-15.7095
-89.2668	-29.4191	-16.4046
-87.8917	-29.5778	-17.1352
-86.4593	-29.7097	-17.8966
-85.0269	-29.819	-18.6733
-83.5945	-29.9115	-19.4506
-82.2194	-30.0037	-20.2134
-80.787	-30.1145	-20.9493
-79.3547	-30.2489	-21.6591
-77.9796	-30.3871	-22.3492
-76.5472	-30.4912	-23.0206
-75.1148	-30.5316	-23.6569
-73.6824	-30.5114	-24.2293
-72.3073	-30.4623	-24.7184
-70.8749	-30.419	-25.1304
-69.4425	-30.388	-25.4821
-68.0101	-30.3462	-25.7789
-66.635	-30.2559	-26.0091
-65.2026	-30.0959	-26.1591
-63.7702	-29.8802	-26.228
-62.3378	-29.6388	-26.2244
-60.9627	-29.3801	-26.1626
-59.5303	-29.0756	-26.0518
-58.0979	-28.6828	-25.8921
-56.6655	-28.1754	-25.6871
-55.2904	-27.5698	-25.4385
-53.858	-26.9181	-25.1479
-52.4256	-26.2646	-24.808
-51.0505	-25.6198	-24.4085
-49.6181	-24.9614	-23.9447
-48.1858	-24.2494	-23.4318
-46.7534	-23.4516	-22.8965
-45.3783	-22.5732	-22.3586
-43.9459	-21.6564	-21.819
-42.5135	-20.7435	-21.2647
-41.0811	-19.8419	-20.682
-39.706	-18.9265	-20.0681
-38.2736	-17.9764	-19.4296
-36.8412	-16.9946	-18.7764
-35.4088	-15.9936	-18.1142
-34.0337	-14.9829	-17.4541
-32.6013	-13.9673	-16.8068
-31.1689	-12.9433	-16.1819
-29.7365	-11.9001	-15.5762
-28.3614	-10.8364	-14.9798
-26.929	-9.76779	-14.3891
-25.4966	-8.7244	-13.8137
-24.1215	-7.7378	-13.2621
-22.6891	-6.826	-12.7332
-21.2567	-5.98575	-12.2237
-19.8243	-5.1951	-11.7294
-18.4492	-4.43183	-11.2476
-17.0168	-3.69466	-10.7798
-15.5845	-3.00015	-10.3166
-14.1521	-2.36908	-9.83904
-12.777	-1.81355	-9.34709
-11.3446	-1.34505	-8.87521
-9.91217	-0.972818	-8.45928
-8.47978	-0.692434	-8.09455
-7.10468	-0.48287	-7.7475
-5.67228	-0.317678	-7.39401
-4.23989	-0.177898	-7.02894
-2.80749	-0.0646426	-6.66864
-1.43239	0	-6.33889
0	-0.0207432	-6.04229
1.43239	-0.155203	-5.75969
2.80749	-0.398806	-5.47644
4.23989	-0.712991	-5.19356
5.67228	-1.06287	-4.91285
7.10468	-1.44871	-4.64189
8.47978	-1.90778	-4.40121
9.91217	-2.48567	-4.2147
11.3446	-3.19929	-4.08279
12.777	-4.02135	-3.99197
14.1521	-4.89494	-3.93352
15.5845	-5.77525	-3.9069
17.0168	-6.66256	-3.89844
18.4492	-7.58951	-3.87288
19.8243	-8.57826	-3.81473
21.2567	-9.62053	-3.75492
22.6891	-10.6996	-3.76216
24.1215	-11.8073	-3.9002
25.4966	-12.9358	-4.18582
26.929	-14.066	-4.58098
28.3614	-15.1816	-5.02305
29.7365	-16.2898	-5.47256
31.1689	-17.4065	-5.92287
32.6013	-18.5333	-6.38263
34.0337	-19.6427	-6.86458
35.4088	-20.6938	-7.37713
36.8412	-21.657	-7.90641
38.2736	-22.5284	-8.41539
39.706	-23.3308	-8.88189
41.0811	-24.0946	-9.31406
42.5135	-24.8436	-9.74442
43.9459	-25.5833	-10.2035
45.3783	-26.2948	-10.6938
46.7534	-26.9498	-11.1871
48.1858	-27.5203	-11.637
49.6181	-27.9875	-11.9984
51.0505	-28.3535	-12.2496
52.4256	-28.6323	-12.4097
53.858	-28.8468	-12.5346
55.2904	-29.0228	-12.6787
56.6655	-29.1758	-12.8549
58.0979	-29.3005	-13.0289
59.5303	-29.3639	-13.1392
60.9627	-29.3129	-13.1383
62.3378	-29.1158	-13.0254
63.7702	-28.799	-12.8552
65.2026	-28.4334	-12.6894
66.635	-28.067	-12.542
68.0101	-27.7116	-12.386
69.4425	-27.3667	-12.1964
70.8749	-27.0362	-11.9775
72.3073	-26.7045	-11.7476
73.6824	-26.3413	-11.5302
75.1148	-25.9225	-11.3354
76.5472	-25.4512	-11.1582
77.9796	-24.9528	-10.9838
79.3547	-24.4573	-10.794
80.787	-23.9763	-10.5642
82.2194	-23.4934	-10.2697
83.5945	-22.9814	-9.90002
85.0269	-22.4303	-9.4777
86.4593	-21.8574	-9.0451
87.8917	-21.2999	-8.6367
89.2668	-20.7888	-8.25623
90.6992	-20.3225	-7.88122
92.1316	-19.8699	-7.47976
93.564	-19.3961	-7.03803
94.9391	-18.8734	-6.56329
96.3715	-18.3007	-6.06833
97.8039	-17.7074	-5.55401
99.2363	-17.1311	-5.01193
100.611	-16.6009	-4.43781
102.044	-16.134	-3.84562
103.476	-15.732	-3.27167
104.909	-15.3709	-2.76302
106.284	-15.0257	-2.34538
107.716	-14.6853	-1.99517
109.148	-14.341	-1.66104
110.524	-13.9752	-1.30614
111.956	-13.5822	-0.931217
113.388	-13.1669	-0.570375
114.821	-12.7409	-0.272589
116.196	-12.3228	-0.0772159
117.628	-11.9401	0
119.061	-11.6133	-0.032052
120.493	-11.3422	-0.136127
121.868	-11.1054	-0.260664
123.301	-10.8697	-0.361348
124.733	-10.6183	-0.423594
126.165	-10.3699	-0.469829
127.54	-10.1673	-0.55314
128.973	-10.0402	-0.725447
130.405	-9.99146	-0.999469
131.838	-10.0052	-1.34424
133.213	-10.0633	-1.72101
134.645	-10.1627	-2.11362
136.077	-10.3191	-2.53399
137.453	-10.5585	-3.00432
138.885	-10.8901	-3.52869
140.317	-11.299	-4.0844
141.75	-11.7537	-4.64511
143.125	-12.2288	-5.20077
144.557	-12.7218	-5.74951
145.99	-13.2508	-6.28089
147.422	-13.8286	-6.77656
148.797	-14.4431	-7.24039
150.23	-15.0703	-7.70142
151.662	-15.686	-8.19229
153.094	-16.2712	-8.72736
154.469	-16.8283	-9.29792
155.902	-17.3892	-9.88024
157.334	-17.9895	-10.4518
158.767	-18.6307	-11.0118
160.142	-19.2822	-11.5633
161.574	-19.9168	-12.0945
163.006	-20.5245	-12.5971
164.382	-21.1023	-13.08
165.814	-21.6516	-13.556
167.246	-22.1871	-14.0275
168.679	-22.7285	-14.4874
170.054	-23.287	-14.931
171.486	-23.8515	-15.3636
172.919	-24.3958	-15.7888
174.351	-24.8935	-16.2068
175.726	-25.3389	-16.6089
177.159	-25.7356	-16.9827
178.591	-26.0887	-17.3112

## Sheet: Figure 2e
Figure 2c
Frequency	Y30-S	Y30	Y41-S	Y41
0	0.175662	0.0900296	3.36052e-07	0.00937323
1	0.256504	0.62623	8.00151e-07	0.0393938
2	0.178516	0.216154	4.97259e-06	0.149667
3	0.313639	0.0366078	7.4372e-06	0.191081
4	0.0677054	0.0205455	1.17151e-05	0.364764
5	0.00669822	0.0104263	0.00230332	0.204347
6	0.00127589	6.78913e-06	0.0679627	0.0393301
7	0	0	0.458913	0.00204366
8	0	0	0.415184	3.11756e-07
9	0	0	0.0501596	0
10	0	0	0.0052506	0
11	0	0	0.000201124	0
12	0	0	4.04701e-07	0

## Sheet: Figure 2f
Figure 2f
left-hand panel				right hand panel
Residue	Y41-S	Y41		Residue	Y30-S	Y30
LYS297	100	98		LEU270	42	4
CYS300	100	55		LYS273	48	26
LYS301	100	84		GLU352	8	1
ARG304	100	0		GLN356	77	91
TRP305	8	0
ILE376	100	79
CYS377	38	4
LYS378	91	28
VAL381	99	9

## Sheet: Figure 3a
Figure 3a
No-sulphation			Y30-S			Y41-S			Y30-S / Y41-S
Time (min)	DP (mcal/s)		Time (min)	DP (mcal/s)		Time (min)	DP (mcal/s)		Time (min)	DP (mcal/s)
0.083333	-0.004687		0.083333	-0.001745		0.083333	-0.004126		0.083333	-0.001931
0.1	-0.004244		0.1	-0.000439		0.1	-0.00024		0.1	-0.001763
0.116667	-0.004001		0.116667	9.7e-05		0.116667	0.000107		0.116667	-0.001565
0.133333	-0.003848		0.133333	0.000703		0.133333	0.001103		0.133333	-0.001357
0.15	-0.003895		0.15	0.001049		0.15	0.00248		0.15	-0.001109
0.166667	-0.003922		0.166667	0.001655		0.166667	0.002186		0.166667	-0.000911
0.183333	-0.00397		0.183333	0.002041		0.183333	0.002902		0.183333	-0.000763
0.2	-0.003938		0.2	0.002327		0.2	0.002829		0.2	-0.000322
0.216667	-0.003017		0.216667	0.002803		0.216667	0.002496		0.216667	0.000159
0.233333	-0.002846		0.233333	0.003489		0.233333	0.002313		0.233333	0.00013
0.25	-0.002885		0.25	0.004095		0.25	0.0022		0.25	0.000301
0.266667	-0.002204		0.266667	0.004851		0.266667	0.002277		0.266667	0.000582
0.283333	-0.000893		0.283333	0.005097		0.283333	0.002144		0.283333	0.001063
0.3	9.4e-05		0.3	0.005208		0.3	0.002057		0.3	0.002041
0.316667	0.00047		0.316667	0.000588		0.316667	0.001859		0.316667	0.002899
0.333333	0.001167		0.333333	-0.003762		0.333333	0.001551		0.333333	0.003917
0.35	0.004314		0.35	-0.002182		0.35	0.000874		0.35	0.005845
0.366667	0.00737		0.366667	-0.001562		0.366667	0.000136		0.366667	0.008713
0.383333	0.007747		0.383333	-0.002542		0.383333	-0.000701		0.383333	0.004681
0.4	0.006596		0.4	-0.001919		0.4	-0.001484		0.4	-0.012335
0.416667	0.005097		0.416667	-0.002687		0.416667	-0.002116		0.416667	-0.0111
0.433333	0.004577		0.433333	-0.003485		0.433333	-0.002459		0.433333	-0.003716
0.45	0.005467		0.45	-0.003963		0.45	-0.002352		0.45	-0.002121
0.466667	0.005137		0.466667	-0.004071		0.466667	-0.001994		0.466667	-0.003017
0.483333	0.004338		0.483333	-0.003509		0.483333	-0.001607		0.483333	-0.002922
0.5	0.004286		0.5	-0.002641		0.5	-0.001303		0.5	-0.002641
0.516667	0.004245		0.516667	-0.002524		0.516667	-0.0009		0.516667	-0.002459
0.533333	0.003924		0.533333	-0.003107		0.533333	-0.000697		0.533333	-0.001637
0.55	0.003253		0.55	-0.0028		0.55	-0.000614		0.55	-0.000415
0.566667	0.002472		0.566667	-0.002313		0.566667	-0.000432		0.566667	-0.000243
0.583333	0.001581		0.583333	-0.002206		0.583333	-0.000209		0.583333	-0.000191
0.6	0.000559		0.6	-0.001821		0.6	-6.4e-05		0.6	0.000867
0.616667	-0.000131		0.616667	-0.000957		0.616667	-7.1e-05		0.616667	0.001825
0.633333	-0.000441		0.633333	-0.000263		0.633333	9.2e-05		0.633333	0.003093
0.65	-0.000361		0.65	0.000481		0.65	5.5e-05		0.65	0.005771
0.666667	-2.1e-05		0.666667	0.000965		0.666667	-0.000251		0.666667	0.008729
0.683333	0.000318		0.683333	0.001559		0.683333	-0.000728		0.683333	0.000337
0.7	0.000665		0.7	0.001888		0.7	-0.001168		0.7	-0.009122
0.716667	0.000913		0.716667	0.001785		0.716667	-0.001188		0.716667	-0.00488
0.733333	0.00118		0.733333	0.001813		0.733333	-0.000949		0.733333	0.001122
0.75	0.001128		0.75	0.001361		0.75	-0.000929		0.75	0.005384
0.766667	0.000636		0.766667	0.000878		0.766667	-0.00101		0.766667	0.008316
0.783333	0.000143		0.783333	0.000376		0.783333	-0.0011		0.783333	0.010968
0.8	-0.000146		0.8	0.000362		0.8	-0.001015		0.8	0.008925
0.816667	-0.000765		0.816667	0.000578		0.816667	-0.000902		0.816667	0.002323
0.833333	-0.001324		0.833333	0.000574		0.833333	-0.000809		0.833333	-0.006949
0.85	-0.001783		0.85	0.000279		0.85	-0.000895		0.85	-0.00554
0.866667	-0.002123		0.866667	0.000515		0.866667	-0.001152		0.866667	-0.003692
0.883333	-0.002302		0.883333	0.000181		0.883333	-0.001509		0.883333	-0.001744
0.9	-0.001761		0.9	-0.000303		0.9	-0.001929		0.9	-0.000505
0.916667	-0.002171		0.916667	-0.000887		0.916667	-0.002541		0.916667	0.000606
0.933333	-0.00328		0.933333	-0.001241		0.933333	-0.002073		0.933333	0.002056
0.95	-0.00488		0.95	-0.000895		0.95	-0.001415		0.95	0.003727
0.966667	-0.005829		0.966667	4.1e-05		0.966667	-0.000137		0.966667	0.004507
0.983333	-0.006449		0.983333	0.001467		0.983333	0.002191		0.983333	0.004778
1	-0.007066		1	0.000915		1	0.002919		1	0.005515
1.01667	-0.007113		1.01667	-0.000226		1.01667	0.003846		1.01667	0.002344
1.03333	-0.006481		1.03333	-0.007898		1.03333	-0.005977		1.03333	-0.010508
1.05	-0.009458		1.05	-0.01827		1.05	-0.024521		1.05	-0.03816
1.06667	-0.013925		1.06667	-0.021452		1.06667	-0.033734		1.06667	-0.048551
1.08333	-0.017803		1.08333	-0.021534		1.08333	-0.037457		1.08333	-0.058093
1.1	-0.021538		1.1	-0.020001		1.1	-0.039225		1.1	-0.068365
1.11667	-0.024024		1.11667	-0.018268		1.11667	-0.038454		1.11667	-0.073697
1.13333	-0.02454		1.13333	-0.016876		1.13333	-0.034733		1.13333	-0.070419
1.15	-0.023416		1.15	-0.015493		1.15	-0.030972		1.15	-0.062831
1.16667	-0.022151		1.16667	-0.01422		1.16667	-0.029761		1.16667	-0.055863
1.18333	-0.022507		1.18333	-0.012808		1.18333	-0.02851		1.18333	-0.050215
1.2	-0.02377		1.2	-0.011608		1.2	-0.025819		1.2	-0.044046
1.21667	-0.023404		1.21667	-0.010269		1.21667	-0.023919		1.21667	-0.038507
1.23333	-0.021438		1.23333	-0.00914		1.23333	-0.021498		1.23333	-0.034179
1.25	-0.019801		1.25	-0.00769		1.25	-0.019238		1.25	-0.03066
1.26667	-0.018405		1.26667	-0.006381		1.26667	-0.017258		1.26667	-0.027141
1.28333	-0.016119		1.28333	-0.005332		1.28333	-0.016088		1.28333	-0.024173
1.3	-0.014109		1.3	-0.004524		1.3	-0.014702		1.3	-0.021212
1.31667	-0.01218		1.31667	-0.003696		1.31667	-0.012547		1.31667	-0.018321
1.33333	-0.009831		1.33333	-0.002677		1.33333	-0.010932		1.33333	-0.016431
1.35	-0.007522		1.35	-0.001759		1.35	-0.009227		1.35	-0.015221
1.36667	-0.005923		1.36667	-0.001401		1.36667	-0.007962		1.36667	-0.0139
1.38333	-0.004514		1.38333	-0.000723		1.38333	-0.007327		1.38333	-0.01254
1.4	-0.002951		1.4	-1.4e-05		1.4	-0.006922		1.4	-0.011366
1.41667	-0.001249		1.41667	0.000675		1.41667	-0.006467		1.41667	-0.010383
1.43333	-8.7e-05		1.43333	0.001414		1.43333	-0.005683		1.43333	-0.00903
1.45	-0.000144		1.45	0.002063		1.45	-0.004868		1.45	-0.007687
1.46667	-0.000232		1.46667	0.002652		1.46667	-0.004313		1.46667	-0.006944
1.48333	-0.00059		1.48333	0.003311		1.48333	-0.003139		1.48333	-0.006951
1.5	-0.000573		1.5	0.003732		1.5	-0.001708		1.5	-0.006782
1.51667	0.000442		1.51667	0.003964		1.51667	-0.000339		1.51667	-0.006236
1.53333	0.001508		1.53333	0.004176		1.53333	0.001021		1.53333	-0.005829
1.55	0.002054		1.55	0.004169		1.55	0.002311		1.55	-0.005562
1.56667	0.00261		1.56667	0.004401		1.56667	0.003291		1.56667	-0.005266
1.58333	0.002596		1.58333	0.004603		1.58333	0.00424		1.58333	-0.004889
1.6	0.002247		1.6	0.00471		1.6	0.00583		1.6	-0.004605
1.61667	0.001927		1.61667	0.004387		1.61667	0.00741		1.61667	-0.004844
1.63333	0.001237		1.63333	0.004194		1.63333	0.00899		1.63333	-0.004823
1.65	0.000807		1.65	0.004341		1.65	0.01012		1.65	-0.004791
1.66667	0.000197		1.66667	0.004219		1.66667	0.00987		1.66667	-0.0048
1.68333	-0.000752		1.68333	0.004236		1.68333	0.00845		1.68333	-0.004339
1.7	-0.001007		1.7	0.00402		1.7	0.007035		1.7	-0.003998
1.71667	-0.001052		1.71667	0.003905		1.71667	0.006851		1.71667	-0.003911
1.73333	-0.000307		1.73333	0.003529		1.73333	0.007156		1.73333	-0.003744
1.75	-0.000322		1.75	0.002954		1.75	0.006902		1.75	-0.003448
1.76667	0.000482		1.76667	0.002849		1.76667	0.007247		1.76667	-0.002861
1.78333	-0.000553		1.78333	0.002653		1.78333	0.007893		1.78333	-0.002384
1.8	-0.002182		1.8	0.002315		1.8	0.007315		1.8	-0.002054
1.81667	-0.002182		1.81667	0.002018		1.81667	0.005867		1.81667	-0.001829
1.83333	0.000559		1.83333	0.001741		1.83333	0.00466		1.83333	-0.001714
1.85	0.004769		1.85	0.001384		1.85	0.003693		1.85	-0.001729
1.86667	0.007209		1.86667	0.000977		1.86667	0.002675		1.86667	-0.001515
1.88333	0.00887		1.88333	0.000549		1.88333	0.001258		1.88333	-0.00119
1.9	0.008684		1.9	8.6e-05		1.9	-0.000333		1.9	-0.001104
1.91667	0.010789		1.91667	-0.000177		1.91667	-0.001624		1.91667	-0.001204
1.93333	0.011243		1.93333	-0.00035		1.93333	-0.002506		1.93333	-0.001243
1.95	0.010647		1.95	-0.000643		1.95	-0.003127		1.95	-0.001263
1.96667	0.007971		1.96667	-0.000666		1.96667	-0.003299		1.96667	-0.001253
1.98333	0.002145		1.98333	-0.000649		1.98333	-0.0032		1.98333	-0.001323
2	-0.001243		2	-0.000543		2	-0.003258		2	-0.00132
2.01667	-0.005143		2.01667	-0.000658		2.01667	-0.003499		2.01667	-0.001383
2.03333	-0.006234		2.03333	-0.000582		2.03333	-0.003369		2.03333	-0.001426
2.05	-0.009115		2.05	-0.000587		2.05	-0.00319		2.05	-0.001559
2.06667	-0.012586		2.06667	-0.000481		2.06667	-0.00245		2.06667	-0.001762
2.08333	0.043603		2.08333	-0.000286		2.08333	-0.00145		2.08333	-0.002035
2.1	0.009567		2.1	-0.000386		2.1	-0.001324		2.1	-0.00228
2.11667	-0.041956		2.11667	-0.000447		2.11667	-0.001621		2.11667	-0.00223
2.13333	-0.088789		2.13333	-0.000217		2.13333	-0.001337		2.13333	-0.002071
2.15	-0.024542		2.15	-0.000268		2.15	-0.000844		2.15	-0.001982
2.16667	-0.006105		2.16667	-0.000859		2.16667	-0.001001		2.16667	-0.001542
2.18333	0.002822		2.18333	-0.000999		2.18333	-0.000928		2.18333	-0.001163
2.2	0.020924		2.2	-0.000708		2.2	-0.000949		2.2	-0.001025
2.21667	0.024599		2.21667	-0.000278		2.21667	-0.001053		2.21667	-0.000753
2.23333	0.020304		2.23333	1.2e-05		2.23333	-0.000767		2.23333	-0.00054
2.25	0.016309		2.25	-0.000438		2.25	-0.000252		2.25	-0.000317
2.26667	0.011845		2.26667	-0.000988		2.26667	-0.000616		2.26667	-0.000185
2.28333	0.00757		2.28333	-0.003218		2.28333	-0.000901		2.28333	9.8e-05
2.3	0.002108		2.3	-0.006157		2.3	-0.000858		2.3	9.1e-05
2.31667	-0.006851		2.31667	-0.009897		2.31667	-0.000848		2.31667	-0.000169
2.33333	-0.011519		2.33333	0.001213		2.33333	-0.001149		2.33333	-0.000219
2.35	-0.013058		2.35	0.014553		2.35	-0.001599		2.35	-0.000109
2.36667	-0.012026		2.36667	0.017353		2.36667	-0.002499		2.36667	-0.000109
2.38333	-0.010744		2.38333	0.002473		2.38333	-0.00318		2.38333	0.000141
2.4	-0.008662		2.4	-0.004165		2.4	-0.003718		2.4	0.000284
2.41667	-0.007437		2.41667	-0.009405		2.41667	-0.00426		2.41667	0.000317
2.43333	-0.006421		2.43333	-0.012234		2.43333	-0.004601		2.43333	0.000189
2.45	-0.005976		2.45	-0.010044		2.45	-0.004633		2.45	-0.000208
2.46667	-0.00448		2.46667	-0.004754		2.46667	-0.005055		2.46667	-0.000406
2.48333	-0.003275		2.48333	0.000657		2.48333	-0.005596		2.48333	-0.000613
2.5	-0.003073		2.5	0.001871		2.5	-0.005964		2.5	-0.000975
2.51667	-0.003305		2.51667	0.001304		2.51667	-0.006113		2.51667	-0.001355
2.53333	-0.002737		2.53333	0.000137		2.53333	-0.005831		2.53333	-0.001675
2.55	-0.001758		2.55	-0.00108		2.55	-0.0049		2.55	-0.001875
2.56667	-0.00084		2.56667	-0.001417		2.56667	-0.003469		2.56667	-0.002085
2.58333	-0.000342		2.58333	-0.002553		2.58333	-0.001878		2.58333	-0.002195
2.6	0.000289		2.6	-0.003758		2.6	-5.9e-05		2.6	-0.002143
2.61667	0.000791		2.61667	-0.004532		2.61667	0.001483		2.61667	-0.002238
2.63333	0.000743		2.63333	-0.001917		2.63333	0.002515		2.63333	-0.002353
2.65	0.000836		2.65	0.004759		2.65	0.003387		2.65	-0.002228
2.66667	0.000748		2.66667	0.005785		2.66667	0.004518		2.66667	-0.002163
2.68333	0.00033		2.68333	0.003961		2.68333	0.00592		2.68333	-0.002288
2.7	-8.6e-05		2.7	0.004089		2.7	0.007236		2.7	-0.002282
2.71667	-4.6e-05		2.71667	0.004719		2.71667	0.006859		2.71667	-0.002119
2.73333	0.000224		2.73333	0.005489		2.73333	0.006483		2.73333	-0.002115
2.75	0.001264		2.75	0.00578		2.75	0.006487		2.75	-0.002012
2.76667	0.002504		2.76667	0.00566		2.76667	0.00866		2.76667	-0.001938
2.78333	0.003424		2.78333	0.005511		2.78333	0.011024		2.78333	-0.001825
2.8	0.004231		2.8	0.006595		2.8	0.011325		2.8	-0.001826
2.81667	0.005291		2.81667	0.007293		2.81667	0.009097		2.81667	-0.002025
2.83333	0.00584		2.83333	0.00745		2.83333	0.007489		2.83333	-0.001913
2.85	0.005949		2.85	0.006198		2.85	0.006791		2.85	-0.001731
2.86667	0.006529		2.86667	0.001005		2.86667	0.005893		2.86667	-0.00164
2.88333	0.008148		2.88333	-0.003107		2.88333	0.004665		2.88333	-0.001478
2.9	0.008413		2.9	-0.003626		2.9	0.003348		2.9	-0.001243
2.91667	0.008353		2.91667	-0.003054		2.91667	0.001902		2.91667	-0.000958
2.93333	0.007964		2.93333	-0.002872		2.93333	0.000176		2.93333	-0.000782
2.95	0.007884		2.95	-0.002949		2.95	-0.00132		2.95	-0.000807
2.96667	0.006514		2.96667	-0.003017		2.96667	-0.002606		2.96667	-0.001122
2.98333	0.005545		2.98333	-0.002705		2.98333	-0.003513		2.98333	-0.001217
3	0.005631		3	-0.002351		3	-0.003623		3	-0.001186
3.01667	0.005314		3.01667	-0.002068		3.01667	-0.003515		3.01667	-0.000917
3.03333	0.003687		3.03333	-0.001925		3.03333	-0.003418		3.03333	-0.000569
3.05	0.002951		3.05	-0.002002		3.05	-0.00279		3.05	-0.00053
3.06667	0.002314		3.06667	-0.001829		3.06667	-0.002083		3.06667	-0.000381
3.08333	0.001237		3.08333	-0.001586		3.08333	-0.001745		3.08333	2.7e-05
3.1	0.000373		3.1	-0.001367		3.1	-0.001383		3.1	0.000475
3.11667	0.000105		3.11667	-0.00107		3.11667	-0.001465		3.11667	0.00131
3.13333	7.6e-05		3.13333	-0.000904		3.13333	-0.001887		3.13333	0.001934
3.15	-0.000123		3.15	-0.000897		3.15	-0.002109		3.15	0.002809
3.16667	-0.000702		3.16667	-0.0007		3.16667	-0.002271		3.16667	0.003603
3.18333	-0.001351		3.18333	-0.000494		3.18333	-0.002403		3.18333	0.004148
3.2	-0.001162		3.2	-0.000103		3.2	-0.002156		3.2	0.005054
3.21667	-0.000983		3.21667	0.000145		3.21667	-0.001954		3.21667	0.005625
3.23333	-0.000933		3.23333	8.3e-05		3.23333	-0.001682		3.23333	0.006466
3.25	-0.001183		3.25	-0.000259		3.25	-0.001211		3.25	0.007157
3.26667	-0.000714		3.26667	-0.000362		3.26667	-0.000639		3.26667	0.008088
3.28333	-0.000164		3.28333	-0.000414		3.28333	0.000423		3.28333	0.009419
3.3	-0.000172		3.3	-0.000572		3.3	0.001183		3.3	0.010963
3.31667	-0.000942		3.31667	-0.000745		3.31667	0.001667		3.31667	0.011888
3.33333	-0.001372		3.33333	-0.000837		3.33333	0.001842		3.33333	0.012594
3.35	-0.001662		3.35	-0.000869		3.35	0.001546		3.35	0.013359
3.36667	-0.001472		3.36667	-0.000721		3.36667	0.00094		3.36667	0.014355
3.38333	-0.000632		3.38333	-0.000783		3.38333	0.000444		3.38333	0.015431
3.4	-0.000871		3.4	-0.001201		3.4	0.000655		3.4	0.016316
3.41667	-0.001996		3.41667	-0.001483		3.41667	0.00178		3.41667	0.017046
3.43333	-0.002951		3.43333	-0.002135		3.43333	0.002415		3.43333	0.018506
3.45	-0.003906		3.45	-0.002486		3.45	0.003891		3.45	0.019655
3.46667	-0.00413		3.46667	-0.001868		3.46667	0.004506		3.46667	0.019865
3.48333	-0.003305		3.48333	-0.00159		3.48333	0.001881		3.48333	0.020964
3.5	-0.003299		3.5	0.000616		3.5	-0.000642		3.5	0.025091
3.51667	0.005781		3.51667	0.002838		3.51667	-0.002081		3.51667	0.031286
3.53333	0.00248		3.53333	-0.01647		3.53333	-0.002381		3.53333	0.02336
3.55	-0.026461		3.55	-0.070678		3.55	-0.05315		3.55	-0.027215
3.56667	-0.074621		3.56667	-0.132106		3.56667	-0.14323		3.56667	-0.104641
3.58333	-0.130052		3.58333	-0.198924		3.58333	-0.248819		3.58333	-0.199197
3.6	-0.184029		3.6	-0.25282		3.6	-0.354942		3.6	-0.31083
3.61667	-0.218665		3.61667	-0.284269		3.61667	-0.424404		3.61667	-0.413506
3.63333	-0.23199		3.63333	-0.290468		3.63333	-0.456385		3.63333	-0.489623
3.65	-0.232896		3.65	-0.270387		3.65	-0.457867		3.65	-0.521229
3.66667	-0.214571		3.66667	-0.240026		3.66667	-0.431488		3.66667	-0.501565
3.68333	-0.183397		3.68333	-0.210065		3.68333	-0.383959		3.68333	-0.446082
3.7	-0.158485		3.7	-0.179279		3.7	-0.331671		3.7	-0.37746
3.71667	-0.135355		3.71667	-0.144024		3.71667	-0.286951		3.71667	-0.311904
3.73333	-0.112984		3.73333	-0.109519		3.73333	-0.248672		3.73333	-0.257707
3.75	-0.097493		3.75	-0.096874		3.75	-0.213623		3.75	-0.21268
3.76667	-0.087202		3.76667	-0.087539		3.76667	-0.182154		3.76667	-0.175974
3.78333	-0.080342		3.78333	-0.072245		3.78333	-0.153265		3.78333	-0.146587
3.8	-0.07513		3.8	-0.05778		3.8	-0.134782		3.8	-0.124826
3.81667	-0.069312		3.81667	-0.048367		3.81667	-0.11744		3.81667	-0.103843
3.83333	-0.061384		3.83333	-0.042643		3.83333	-0.100498		3.83333	-0.091349
3.85	-0.055335		3.85	-0.036959		3.85	-0.088286		3.85	-0.081625
3.86667	-0.049397		3.86667	-0.032255		3.86667	-0.078264		3.86667	-0.068382
3.88333	-0.043459		3.88333	-0.028911		3.88333	-0.072352		3.88333	-0.064458
3.9	-0.038967		3.9	-0.025314		3.9	-0.064271		3.9	-0.062604
3.91667	-0.034639		3.91667	-0.022226		3.91667	-0.056503		3.91667	-0.05464
3.93333	-0.031132		3.93333	-0.019298		3.93333	-0.049606		3.93333	-0.051705
3.95	-0.028375		3.95	-0.01683		3.95	-0.043649		3.95	-0.045821
3.96667	-0.024538		3.96667	-0.014782		3.96667	-0.038531		3.96667	-0.044066
3.98333	-0.021751		3.98333	-0.013134		3.98333	-0.034924		3.98333	-0.040632
4	-0.019386		4	-0.011629		4	-0.032713		4	-0.036419
4.01667	-0.017229		4.01667	-0.010442		4.01667	-0.029588		4.01667	-0.03241
4.03333	-0.015082		4.03333	-0.009895		4.03333	-0.026323		4.03333	-0.031201
4.05	-0.012975		4.05	-0.009448		4.05	-0.023038		4.05	-0.025792
4.06667	-0.011847		4.06667	-0.007851		4.06667	-0.019372		4.06667	-0.021263
4.08333	-0.01132		4.08333	-0.006634		4.08333	-0.016057		4.08333	-0.022534
4.1	-0.010982		4.1	-0.006036		4.1	-0.012574		4.1	-0.021818
4.11667	-0.010053		4.11667	-0.005324		4.11667	-0.010009		4.11667	-0.019881
4.13333	-0.009035		4.13333	-0.004363		4.13333	-0.007993		4.13333	-0.017603
4.15	-0.008446		4.15	-0.003922		4.15	-0.006308		4.15	-0.018345
4.16667	-0.008008		4.16667	-0.0035		4.16667	-0.005132		4.16667	-0.017508
4.18333	-0.007869		4.18333	-0.002709		4.18333	-0.004977		4.18333	-0.01473
4.2	-0.008276		4.2	-0.002173		4.2	-0.004439		4.2	-0.013437
4.21667	-0.008195		4.21667	-0.002142		4.21667	-0.003631		4.21667	-0.014377
4.23333	-0.008224		4.23333	-0.001632		4.23333	-0.003093		4.23333	-0.013997
4.25	-0.008303		4.25	0.000619		4.25	-0.002644		4.25	-0.015047
4.26667	-0.008432		4.26667	0.0006		4.26667	-0.001826		4.26667	-0.014517
4.28333	-0.0084		4.28333	0.00026		4.28333	-0.000368		4.28333	-0.013787
4.3	-0.008318		4.3	0.001189		4.3	-0.000152		4.3	-0.012027
4.31667	-0.007848		4.31667	0.001413		4.31667	8.2e-05		4.31667	-0.011953
4.33333	-0.007569		4.33333	0.001398		4.33333	0.000217		4.33333	-0.007919
4.35	-0.007369		4.35	0.001093		4.35	-0.000259		4.35	-0.006865
4.36667	-0.00663		4.36667	0.001087		4.36667	-0.001285		4.36667	-0.008211
4.38333	-0.006181		4.38333	0.001312		4.38333	-0.00195		4.38333	-0.004927
4.4	-0.005769		4.4	0.001496		4.4	-0.002342		4.4	-0.009438
4.41667	-0.005398		4.41667	0.001327		4.41667	-0.002556		4.41667	-0.009583
4.43333	-0.005367		4.43333	0.001069		4.43333	-0.002941		4.43333	-0.007378
4.45	-0.005315		4.45	0.00053		4.45	-0.003865		4.45	-0.006993
4.46667	-0.005094		4.46667	0.000321		4.46667	-0.003969		4.46667	-0.004678
4.48333	-0.004553		4.48333	0.000432		4.48333	-0.003944		4.48333	-0.003043
4.5	-0.003836		4.5	0.000493		4.5	-0.003953		4.5	-0.006491
4.51667	-0.002851		4.51667	0.00072		4.51667	-0.003705		4.51667	-0.003955
4.53333	-0.001876		4.53333	0.001017		4.53333	-0.003908		4.53333	0.002352
4.55	-0.001351		4.55	0.001144		4.55	-0.00385		4.55	0.000518
4.56667	-0.000876		4.56667	0.001391		4.56667	-0.003402		4.56667	-0.001745
4.58333	-0.000381		4.58333	0.001658		4.58333	-0.002665		4.58333	-0.001868
4.6	-0.000139		4.6	0.001842		4.6	-0.002234		4.6	-0.003285
4.61667	-0.000157		4.61667	0.001922		4.61667	-0.000903		4.61667	-0.002614
4.63333	3.5e-05		4.63333	0.001952		4.63333	0.000197		4.63333	-0.004893
4.65	-0.000203		4.65	0.001942		4.65	0.000268		4.65	-0.005432
4.66667	-0.000281		4.66667	0.001832		4.66667	0.000548		4.66667	-0.005761
4.68333	-0.000579		4.68333	0.001692		4.68333	0.001158		4.68333	-0.00303
4.7	-0.000378		4.7	0.001913		4.7	0.002434		4.7	0.000305
4.71667	8.7e-05		4.71667	0.001688		4.71667	0.002954		4.71667	-0.000159
4.73333	0.000562		4.73333	0.001664		4.73333	0.002764		4.73333	3.6e-05
4.75	0.000907		4.75	0.001919		4.75	0.002603		4.75	-0.001658
4.76667	0.001392		4.76667	0.001974		4.76667	0.002433		4.76667	-0.000462
4.78333	0.002616		4.78333	0.001559		4.78333	0.002343		4.78333	0.001084
4.8	0.003502		4.8	0.001587		4.8	0.002417		4.8	0.000183
4.81667	0.003616		4.81667	0.001434		4.81667	0.00257		4.81667	0.002749
4.83333	0.003589		4.83333	0.000912		4.83333	0.002742		4.83333	0.001276
4.85	0.003893		4.85	0.00034		4.85	0.003114		4.85	-0.000597
4.86667	0.004136		4.86667	-0.000242		4.86667	0.002956		4.86667	-0.00072
4.88333	0.00478		4.88333	-0.000254		4.88333	0.002588		4.88333	-0.001513
4.9	0.006011		4.9	-1.6e-05		4.9	0.001869		4.9	-0.000413
4.91667	0.007122		4.91667	-0.000253		4.91667	0.000989		4.91667	-0.002229
4.93333	0.008342		4.93333	-0.000299		4.93333	-0.000111		4.93333	0.000725
4.95	0.009483		4.95	-0.001015		4.95	-0.001191		4.95	0.00043
4.96667	0.010134		4.96667	-0.001291		4.96667	-0.001911		4.96667	-0.002236
4.98333	0.010965		4.98333	-0.001188		4.98333	-0.002371		4.98333	0.001698
5	0.011907		5	-0.000635		5	-0.002651		5	0.000805
5.01667	0.012176		5.01667	0.001007		5.01667	-0.003001		5.01667	-0.002376
5.03333	0.012605		5.03333	0.00083		5.03333	-0.003342		5.03333	-0.003478
5.05	0.012984		5.05	-0.006147		5.05	-0.003472		5.05	-0.003189
5.06667	0.013154		5.06667	-0.009304		5.06667	-0.003422		5.06667	-0.000421
5.08333	0.013123		5.08333	-0.011481		5.08333	-0.002803		5.08333	0.003098
5.1	0.013036		5.1	-0.012617		5.1	-0.002159		5.1	0.00175
5.11667	0.013184		5.11667	-0.009807		5.11667	-0.001573		5.11667	-0.002179
5.13333	0.013192		5.13333	-0.003766		5.13333	-0.000797		5.13333	-0.004027
5.15	0.01331		5.15	5e-06		5.15	-0.000121		5.15	-0.003266
5.16667	0.013378		5.16667	-0.000144		5.16667	0.000335		5.16667	-0.001794
5.18333	0.013356		5.18333	-0.001354		5.18333	0.000341		5.18333	-0.003852
5.2	0.013514		5.2	-0.002538		5.2	0.00066		5.2	-0.002905
5.21667	0.013953		5.21667	-0.003204		5.21667	0.001365		5.21667	-0.003008
5.23333	0.014383		5.23333	-0.00457		5.23333	0.00254		5.23333	-0.003971
5.25	0.014242		5.25	-0.006056		5.25	0.003205		5.25	-0.003024
5.26667	0.014321		5.26667	-0.007202		5.26667	0.0027		5.26667	-0.003917
5.28333	0.014471		5.28333	-0.007049		5.28333	0.001905		5.28333	-0.001269
5.3	0.01457		5.3	0.002411		5.3	0.00217		5.3	-0.003669
5.31667	0.015013		5.31667	0.011814		5.31667	0.003335		5.31667	-9.6e-05
5.33333	0.015206		5.33333	0.011767		5.33333	0.004609		5.33333	-0.001463
5.35	0.016759		5.35	0.01068		5.35	0.004424		5.35	-0.003361
5.36667	0.021042		5.36667	0.009562		5.36667	0.002089		5.36667	-0.001088
5.38333	0.024306		5.38333	0.005035		5.38333	-0.000496		5.38333	-0.000925
5.4	0.02232		5.4	0.001332		5.4	-0.002279		5.4	-0.002257
5.41667	-0.006814		5.41667	-0.000383		5.41667	-0.003861		5.41667	-0.001591
5.43333	-0.038348		5.43333	-0.001489		5.43333	-0.006522		5.43333	-0.001325
5.45	-0.054942		5.45	-0.001304		5.45	-0.003164		5.45	-0.001629
5.46667	-0.056766		5.46667	-0.000989		5.46667	0.024374		5.46667	-0.002553
5.48333	-0.05664		5.48333	-0.000755		5.48333	0.039783		5.48333	-0.001177
5.5	-0.050446		5.5	-0.000115		5.5	0.014981		5.5	0.001439
5.51667	-0.040023		5.51667	-8.7e-05		5.51667	0.00764		5.51667	0.00033
5.53333	-0.03324		5.53333	-9e-06		5.53333	-0.001252		5.53333	0.000102
5.55	-0.027397		5.55	-0.0002		5.55	-0.078163		5.55	0.000333
5.56667	-0.023314		5.56667	-2.2e-05		5.56667	-0.040725		5.56667	0.002235
5.58333	-0.019811		5.58333	0.000466		5.58333	-0.000886		5.58333	0.000466
5.6	-0.017562		5.6	0.000971		5.6	0.006707		5.6	0.000623
5.61667	-0.016164		5.61667	0.000605		5.61667	0.008029		5.61667	-0.000376
5.63333	-0.013966		5.63333	6.8e-05		5.63333	0.006121		5.63333	0.000465
5.65	-0.011498		5.65	-0.000128		5.65	0.004802		5.65	0.001716
5.66667	-0.00984		5.66667	-0.000144		5.66667	0.004534		5.66667	0.002956
5.68333	-0.008092		5.68333	-4.1e-05		5.68333	0.004966		5.68333	0.004037
5.7	-0.006399		5.7	0.000261		5.7	0.00445		5.7	0.005466
5.71667	-0.004482		5.71667	0.000592		5.71667	0.003217		5.71667	0.006798
5.73333	-0.003165		5.73333	0.000913		5.73333	0.004184		5.73333	0.010429
5.75	-0.002178		5.75	0.000864		5.75	0.004831		5.75	0.00892
5.76667	-0.000321		5.76667	0.000505		5.76667	0.004408		5.76667	0.004562
5.78333	0.002196		5.78333	0.000296		5.78333	0.003995		5.78333	0.007053
5.8	0.004773		5.8	4.5e-05		5.8	0.004166		5.8	0.010246
5.81667	0.007156		5.81667	-0.000126		5.81667	0.004589		5.81667	0.012376
5.83333	0.008629		5.83333	-0.000297		5.83333	0.004023		5.83333	0.011726
5.85	0.010182		5.85	-0.000109		5.85	0.003257		5.85	0.011815
5.86667	0.011855		5.86667	0.00027		5.86667	0.00085		5.86667	0.015835
5.88333	0.013428		5.88333	0.000509		5.88333	-0.000806		5.88333	0.013985
5.9	0.014928		5.9	0.000156		5.9	-0.002035		5.9	0.017281
5.91667	0.016465		5.91667	-0.000727		5.91667	-0.001734		5.91667	0.015049
5.93333	0.018651		5.93333	-0.002001		5.93333	-0.001962		5.93333	0.015967
5.95	0.020218		5.95	-0.003524		5.95	-0.006501		5.95	0.018974
5.96667	0.020394		5.96667	-0.004568		5.96667	-0.01034		5.96667	0.022382
5.98333	0.02234		5.98333	-0.005101		5.98333	-0.011149		5.98333	0.02176
6	0.02326		6	-0.008706		6	-0.004486		6	0.020036
6.01667	0.023294		6.01667	-0.0096		6.01667	-0.005787		6.01667	0.024795
6.03333	0.010419		6.03333	-0.020345		6.03333	-0.017988		6.03333	0.019924
6.05	-0.020847		6.05	-0.059549		6.05	-0.079098		6.05	-0.028377
6.06667	-0.063903		6.06667	-0.112634		6.06667	-0.171129		6.06667	-0.100588
6.08333	-0.119098		6.08333	-0.178749		6.08333	-0.28291		6.08333	-0.193659
6.1	-0.160875		6.1	-0.230202		6.1	-0.382524		6.1	-0.30895
6.11667	-0.196623		6.11667	-0.264306		6.11667	-0.445644		6.11667	-0.417971
6.13333	-0.217162		6.13333	-0.278229		6.13333	-0.466864		6.13333	-0.498722
6.15	-0.21295		6.15	-0.273492		6.15	-0.456464		6.15	-0.535623
6.16667	-0.198349		6.16667	-0.247665		6.16667	-0.425203		6.16667	-0.521004
6.18333	-0.175067		6.18333	-0.214308		6.18333	-0.378113		6.18333	-0.457445
6.2	-0.147371		6.2	-0.183289		6.2	-0.323851		6.2	-0.386173
6.21667	-0.122073		6.21667	-0.157668		6.21667	-0.263717		6.21667	-0.315497
6.23333	-0.095906		6.23333	-0.134107		6.23333	-0.225802		6.23333	-0.25493
6.25	-0.083949		6.25	-0.111926		6.25	-0.203218		6.25	-0.207374
6.26667	-0.075092		6.26667	-0.094025		6.26667	-0.178104		6.26667	-0.168967
6.28333	-0.066174		6.28333	-0.081115		6.28333	-0.15452		6.28333	-0.142091
6.3	-0.058797		6.3	-0.07233		6.3	-0.135647		6.3	-0.120137
6.31667	-0.053905		6.31667	-0.066642		6.31667	-0.117876		6.31667	-0.099945
6.33333	-0.050183		6.33333	-0.052834		6.33333	-0.100655		6.33333	-0.085343
6.35	-0.045461		6.35	-0.034327		6.35	-0.092353		6.35	-0.07287
6.36667	-0.040909		6.36667	-0.031539		6.36667	-0.084082		6.36667	-0.068748
6.38333	-0.036328		6.38333	-0.030942		6.38333	-0.075651		6.38333	-0.057646
6.4	-0.03074		6.4	-0.029789		6.4	-0.068115		6.4	-0.048823
6.41667	-0.025165		6.41667	-0.028972		6.41667	-0.061524		6.41667	-0.046116
6.43333	-0.02147		6.43333	-0.027875		6.43333	-0.054862		6.43333	-0.04167
6.45	-0.017725		6.45	-0.026028		6.45	-0.049311		6.45	-0.037204
6.46667	-0.014141		6.46667	-0.024031		6.46667	-0.044379		6.46667	-0.034198
6.48333	-0.011406		6.48333	-0.022544		6.48333	-0.039428		6.48333	-0.032272
6.5	-0.0085		6.5	-0.02106		6.5	-0.034786		6.5	-0.03045
6.51667	-0.007223		6.51667	-0.019371		6.51667	-0.030101		6.51667	-0.028872
6.53333	-0.006326		6.53333	-0.017922		6.53333	-0.027066		6.53333	-0.026794
6.55	-0.00536		6.55	-0.016204		6.55	-0.024311		6.55	-0.024416
6.56667	-0.004433		6.56667	-0.015185		6.56667	-0.019766		6.56667	-0.022618
6.58333	-0.003746		6.58333	-0.014236		6.58333	-0.016551		6.58333	-0.02029
6.6	-0.002863		6.6	-0.013068		6.6	-0.014571		6.6	-0.018152
6.61667	-0.002316		6.61667	-0.011685		6.61667	-0.012339		6.61667	-0.016274
6.63333	-0.001779		6.63333	-0.010582		6.63333	-0.009998		6.63333	-0.015056
6.65	-0.001192		6.65	-0.008978		6.65	-0.007766		6.65	-0.014108
6.66667	-0.000865		6.66667	-0.007425		6.66667	-0.005955		6.66667	-0.01338
6.68333	-0.000708		6.68333	-0.006282		6.68333	-0.004704		6.68333	-0.012453
6.7	-0.00062		6.7	-0.005448		6.7	-0.00378		6.7	-0.011379
6.71667	-0.000453		6.71667	-0.004297		6.71667	-0.003139		6.71667	-0.010543
6.73333	-0.000447		6.73333	-0.003427		6.73333	-0.002548		6.73333	-0.010287
6.75	-0.000211		6.75	-0.001986		6.75	-0.002077		6.75	-0.009921
6.76667	-1.5e-05		6.76667	-0.000246		6.76667	-0.001996		6.76667	-0.008885
6.78333	0.000472		6.78333	0.001245		6.78333	-0.001875		6.78333	-0.007929
6.8	0.001444		6.8	0.001967		6.8	-0.001696		6.8	-0.007099
6.81667	0.002008		6.81667	0.001898		6.81667	-0.001241		6.81667	-0.006592
6.83333	0.002511		6.83333	0.001438		6.83333	-0.000676		6.83333	-0.005915
6.85	0.002795		6.85	0.000939		6.85	-0.000191		6.85	-0.005418
6.86667	0.003299		6.86667	0.000909		6.86667	0.000323		6.86667	-0.005301
6.88333	0.003483		6.88333	0.00085		6.88333	0.000598		6.88333	-0.004764
6.9	0.003715		6.9	0.001112		6.9	0.00015		6.9	-0.004134
6.91667	0.004691		6.91667	0.001554		6.91667	-0.000404		6.91667	-0.003687
6.93333	0.005498		6.93333	0.001525		6.93333	-0.000949		6.93333	-0.00336
6.95	0.004874		6.95	0.001666		6.95	-0.001794		6.95	-0.003253
6.96667	0.00358		6.96667	0.001128		6.96667	-0.002698		6.96667	-0.002906
6.98333	0.003136		6.98333	0.000529		6.98333	-0.003243		6.98333	-0.002398
7	0.003508		7	0.000231		7	-0.00365		7	-0.001881
7.01667	0.003421		7.01667	0.00016		7.01667	-0.003705		7.01667	-0.001741
7.03333	0.003254		7.03333	-0.00011		7.03333	-0.0035		7.03333	-0.002051
7.05	0.002897		7.05	-0.000251		7.05	-0.003444		7.05	-0.001901
7.06667	0.0024		7.06667	-0.000251		7.06667	-0.003109		7.06667	-0.001861
7.08333	0.001103		7.08333	4.8e-05		7.08333	-0.002383		7.08333	-0.001921
7.1	0.000383		7.1	0.000136		7.1	-0.001747		7.1	-0.00203
7.11667	-0.000492		7.11667	0.000109		7.11667	-0.000955		7.11667	-0.002087
7.13333	-0.000947		7.13333	9.2e-05		7.13333	-0.000613		7.13333	-0.002014
7.15	-0.001353		7.15	-5.4e-05		7.15	-0.001302		7.15	-0.001751
7.16667	-0.001848		7.16667	-0.000221		7.16667	-0.00114		7.16667	-0.001758
7.18333	-0.002283		7.18333	-0.000717		7.18333	-0.001328		7.18333	-0.001965
7.2	-0.002892		7.2	-0.000609		7.2	-0.001768		7.2	-0.002117
7.21667	-0.002724		7.21667	-0.000546		7.21667	-0.001887		7.21667	-0.002046
7.23333	-0.002645		7.23333	-0.000473		7.23333	-0.001465		7.23333	-0.001905
7.25	-0.002667		7.25	-0.00077		7.25	-0.000824		7.25	-0.001583
7.26667	-0.002399		7.26667	-0.000547		7.26667	0.000437		7.26667	-0.001232
7.28333	-0.00205		7.28333	-0.000544		7.28333	0.001078		7.28333	-0.00112
7.3	-0.001572		7.3	-0.000387		7.3	0.001927		7.3	-0.001177
7.31667	-0.001333		7.31667	-0.000237		7.31667	0.002653		7.31667	-0.001446
7.33333	-0.001473		7.33333	-0.000268		7.33333	0.00354		7.33333	-0.001616
7.35	-0.001374		7.35	-0.000368		7.35	0.004016		7.35	-0.001785
7.36667	-0.000765		7.36667	-0.000479		7.36667	0.004173		7.36667	-0.001894
7.38333	-0.000275		7.38333	-0.000679		7.38333	0.00389		7.38333	-0.001924
7.4	0.00015		7.4	-0.000947		7.4	0.00317		7.4	-0.001952
7.41667	0.000693		7.41667	-0.000883		7.41667	0.002515		7.41667	-0.001847
7.43333	0.000546		7.43333	-0.000919		7.43333	0.001619		7.43333	-0.001281
7.45	0.000349		7.45	-0.000465		7.45	0.000593		7.45	-0.001226
7.46667	0.000593		7.46667	-0.00015		7.46667	-0.000133		7.46667	-0.001261
7.48333	0.000526		7.48333	-9.6e-05		7.48333	-0.000268		7.48333	-0.001196
7.5	6.1e-05		7.5	-6.9e-05		7.5	-0.000137		7.5	-0.001258
7.51667	-0.000748		7.51667	8e-05		7.51667	6e-05		7.51667	-0.001099
7.53333	-0.001328		7.53333	-0.000111		7.53333	0.000256		7.53333	-0.00108
7.55	-0.001517		7.55	-0.000422		7.55	0.000133		7.55	-0.00111
7.56667	-0.001596		7.56667	-0.000463		7.56667	-2e-05		7.56667	-0.001001
7.58333	-0.002266		7.58333	-0.000414		7.58333	0.000307		7.58333	-0.001221
7.6	-0.002775		7.6	-0.000262		7.6	0.001072		7.6	-0.001126
7.61667	-0.002862		7.61667	-0.000448		7.61667	0.001325		7.61667	-0.000919
7.63333	-0.00287		7.63333	-0.000293		7.63333	0.000958		7.63333	-0.000832
7.65	-0.003007		7.65	-7.9e-05		7.65	0.00037		7.65	-0.000706
7.66667	-0.003224		7.66667	0.000186		7.66667	-6.7e-05		7.66667	-0.000839
7.68333	-0.004151		7.68333	0.00041		7.68333	-0.000315		7.68333	-0.001102
7.7	-0.004468		7.7	0.000949		7.7	7e-06		7.7	-0.001555
7.71667	-0.004311		7.71667	0.00128		7.71667	0.001238		7.71667	-0.001654
7.73333	-0.003965		7.73333	0.001262		7.73333	0.002368		7.73333	-0.001703
7.75	-0.003959		7.75	0.001353		7.75	0.002098		7.75	-0.001892
7.76667	-0.003862		7.76667	0.001235		7.76667	0.001819		7.76667	-0.002142
7.78333	-0.003636		7.78333	0.001787		7.78333	0.001099		7.78333	-0.002291
7.8	-0.003203		7.8	0.002012		7.8	-0.000232		7.8	-0.002224
7.81667	-0.002631		7.81667	0.00168		7.81667	-0.000744		7.81667	-0.002199
7.83333	-0.0023		7.83333	0.001308		7.83333	-0.000287		7.83333	-0.002154
7.85	-0.001949		7.85	0.001166		7.85	0.000151		7.85	-0.002049
7.86667	-0.001497		7.86667	0.001474		7.86667	0.000659		7.86667	-0.002064
7.88333	-0.000836		7.88333	0.001873		7.88333	0.001326		7.88333	-0.001939
7.9	-5.7e-05		7.9	0.002102		7.9	0.001841		7.9	-0.001879
7.91667	0.00046		7.91667	0.002012		7.91667	0.001024		7.91667	-0.002194
7.93333	0.001048		7.93333	0.001692		7.93333	-4e-06		7.93333	-0.002419
7.95	0.001405		7.95	0.001052		7.95	-0.000922		7.95	-0.002384
7.96667	0.001212		7.96667	0.000803		7.96667	-0.001309		7.96667	-0.002039
7.98333	0.001169		7.98333	0.000993		7.98333	-0.002067		7.98333	-0.001704
8	0.000935		8	0.000669		8	-0.002289		8	-0.001332
8.01667	0.00094		8.01667	0.000192		8.01667	-0.002285		8.01667	-0.000715
8.03333	0.000916		8.03333	1.5e-05		8.03333	-0.001931		8.03333	-0.000317
8.05	0.000901		8.05	-6.2e-05		8.05	-0.000577		8.05	0.00014
8.06667	0.000986		8.06667	-9.9e-05		8.06667	4.7e-05		8.06667	0.000508
8.08333	0.000941		8.08333	-0.000266		8.08333	-6.9e-05		8.08333	0.000835
8.1	0.000776		8.1	-2.2e-05		8.1	2e-05		8.1	0.001262
8.11667	0.000849		8.11667	0.000262		8.11667	0.000185		8.11667	0.001728
8.13333	0.000612		8.13333	0.000366		8.13333	0.00018		8.13333	0.002194
8.15	0.000315		8.15	0.000211		8.15	0.000106		8.15	0.002819
8.16667	0.000178		8.16667	-0.000165		8.16667	-0.000139		8.16667	0.003225
8.18333	-6.9e-05		8.18333	-0.000431		8.18333	-0.000594		8.18333	0.003781
8.2	0.000162		8.2	-0.000681		8.2	-0.000903		8.2	0.004686
8.21667	5.1e-05		8.21667	-0.001147		8.21667	-0.001555		8.21667	0.005732
8.23333	-0.00036		8.23333	-0.001382		8.23333	-0.001868		8.23333	0.005948
8.25	0.000168		8.25	-0.001548		8.25	-0.00179		8.25	0.006145
8.26667	0.001207		8.26667	-0.001414		8.26667	-0.001163		8.26667	0.006501
8.28333	0.001906		8.28333	-0.001449		8.28333	-0.000295		8.28333	0.006757
8.3	0.00238		8.3	-0.001365		8.3	0.00053		8.3	0.007177
8.31667	0.003161		8.31667	-0.00151		8.31667	0.001143		8.31667	0.007873
8.33333	0.003922		8.33333	-0.001845		8.33333	0.001616		8.33333	0.00852
8.35	0.004793		8.35	-0.002331		8.35	0.002059		8.35	0.008946
8.36667	0.005613		8.36667	-0.002366		8.36667	0.002353		8.36667	0.009543
8.38333	0.006814		8.38333	-0.003052		8.38333	0.002386		8.38333	0.010809
8.4	0.007805		8.4	-0.004049		8.4	0.002707		8.4	0.012173
8.41667	0.009367		8.41667	-0.004689		8.41667	0.002978		8.41667	0.013418
8.43333	0.010719		8.43333	-0.005059		8.43333	0.003589		8.43333	0.014393
8.45	0.011631		8.45	-0.005158		8.45	0.00424		8.45	0.016759
8.46667	0.012063		8.46667	-0.005818		8.46667	0.005461		8.46667	0.018674
8.48333	0.012415		8.48333	-0.007618		8.48333	0.006342		8.48333	0.02064
8.5	0.014213		8.5	-0.010328		8.5	0.00711		8.5	0.021551
8.51667	0.018238		8.51667	-0.013249		8.51667	0.008926		8.51667	0.024476
8.53333	0.012973		8.53333	-8e-05		8.53333	-0.007109		8.53333	0.013791
8.55	-0.006982		8.55	-0.030171		8.55	-0.064514		8.55	-0.031905
8.56667	-0.044446		8.56667	-0.081452		8.56667	-0.143959		8.56667	-0.09539
8.58333	-0.098541		8.58333	-0.137983		8.58333	-0.252673		8.58333	-0.184826
8.6	-0.143259		8.6	-0.19428		8.6	-0.357674		8.6	-0.297451
8.61667	-0.177047		8.61667	-0.229675		8.61667	-0.431401		8.61667	-0.410358
8.63333	-0.196184		8.63333	-0.259129		8.63333	-0.463818		8.63333	-0.498676
8.65	-0.202482		8.65	-0.264584		8.65	-0.453565		8.65	-0.541714
8.66667	-0.19609		8.66667	-0.244999		8.66667	-0.420762		8.66667	-0.521101
8.68333	-0.176748		8.68333	-0.217864		8.68333	-0.373119		8.68333	-0.459289
8.7	-0.153217		8.7	-0.187921		8.7	-0.316785		8.7	-0.384942
8.71667	-0.133034		8.71667	-0.161572		8.71667	-0.265031		8.71667	-0.312864
8.73333	-0.113322		8.73333	-0.136363		8.73333	-0.233526		8.73333	-0.255346
8.75	-0.094149		8.75	-0.113874		8.75	-0.207202		8.75	-0.207087
8.76667	-0.096467		8.76667	-0.098345		8.76667	-0.186018		8.76667	-0.170379
8.78333	-0.102354		8.78333	-0.081426		8.78333	-0.167833		8.78333	-0.140571
8.8	-0.107511		8.8	-0.066155		8.8	-0.146332		8.8	-0.116193
8.81667	-0.103715		8.81667	-0.056925		8.81667	-0.122423		8.81667	-0.100491
8.83333	-0.091848		8.83333	-0.049905		8.83333	-0.101694		8.83333	-0.086259
8.85	-0.084422		8.85	-0.041095		8.85	-0.085715		8.85	-0.074057
8.86667	-0.077076		8.86667	-0.033175		8.86667	-0.075506		8.86667	-0.065115
8.88333	-0.06504		8.88333	-0.027055		8.88333	-0.067107		8.88333	-0.055673
8.9	-0.05761		8.9	-0.02531		8.9	-0.060183		8.9	-0.048266
8.91667	-0.052206		8.91667	-0.022471		8.91667	-0.053226		8.91667	-0.043141
8.93333	-0.048943		8.93333	-0.021033		8.93333	-0.047409		8.93333	-0.038127
8.95	-0.045269		8.95	-0.019904		8.95	-0.042812		8.95	-0.033353
8.96667	-0.041606		8.96667	-0.018045		8.96667	-0.038855		8.96667	-0.027528
8.98333	-0.037632		8.98333	-0.017436		8.98333	-0.035248		8.98333	-0.021784
9	-0.034323		9	-0.01798		9	-0.032489		9	-0.01887
9.01667	-0.031279		9.01667	-0.011325		9.01667	-0.03002		9.01667	-0.017115
9.03333	-0.029435		9.03333	-0.00548		9.03333	-0.026592		9.03333	-0.01537
9.05	-0.027391		9.05	-0.002886		9.05	-0.023403		9.05	-0.013816
9.06667	-0.025016		9.06667	-0.003131		9.06667	-0.020265		9.06667	-0.012221
9.08333	-0.022622		9.08333	-0.004406		9.08333	-0.017466		9.08333	-0.010616
9.1	-0.020219		9.1	-0.0042		9.1	-0.015129		9.1	-0.009696
9.11667	-0.017841		9.11667	-0.005172		9.11667	-0.012665		9.11667	-0.009053
9.13333	-0.015713		9.13333	-0.005214		9.13333	-0.010662		9.13333	-0.00834
9.15	-0.013974		9.15	-0.001126		9.15	-0.009018		9.15	-0.007666
9.16667	-0.012136		9.16667	0.000933		9.16667	-0.007685		9.16667	-0.007063
9.18333	-0.010008		9.18333	0.006371		9.18333	-0.006451		9.18333	-0.00647
9.2	-0.009458		9.2	0.003184		9.2	-0.005541		9.2	-0.006005
9.21667	-0.008002		9.21667	0.001863		9.21667	-0.00461		9.21667	-0.005905
9.23333	-0.005296		9.23333	0.001062		9.23333	-0.003598		9.23333	-0.005715
9.25	-0.00361		9.25	0.000631		9.25	-0.003066		9.25	-0.005596
9.26667	-0.001994		9.26667	0.00084		9.26667	-0.002784		9.26667	-0.005576
9.28333	-0.002468		9.28333	0.001489		9.28333	-0.002622		9.28333	-0.005376
9.3	-0.009266		9.3	0.001785		9.3	-0.002216		9.3	-0.005276
9.31667	-0.015367		9.31667	0.001042		9.31667	-0.001851		9.31667	-0.004828
9.33333	-0.018947		9.33333	0.001658		9.33333	-0.001346		9.33333	-0.00444
9.35	0.013393		9.35	0.002245		9.35	-0.00073		9.35	-0.004302
9.36667	0.033123		9.36667	0.003092		9.36667	-0.000305		9.36667	-0.003654
9.38333	0.001822		9.38333	0.004018		9.38333	1e-05		9.38333	-0.002876
9.4	-0.003003		9.4	0.004194		9.4	0.00013		9.4	-0.002615
9.41667	-0.082133		9.41667	-0.000879		9.41667	-0.000262		9.41667	-0.002496
9.43333	-0.040163		9.43333	-0.003581		9.43333	-0.000764		9.43333	-0.002298
9.45	0.006317		9.45	-0.003854		9.45	-0.001256		9.45	-0.002099
9.46667	0.014947		9.46667	-0.002836		9.46667	-0.001968		9.46667	-0.002091
9.48333	0.013257		9.48333	-0.002439		9.48333	-0.00281		9.48333	-0.001872
9.5	0.01546		9.5	-0.002303		9.5	-0.003417		9.5	-0.001782
9.51667	0.01486		9.51667	-0.001933		9.51667	-0.003844		9.51667	-0.001831
9.53333	0.01273		9.53333	-0.001294		9.53333	-0.004121		9.53333	-0.00173
9.55	0.01024		9.55	-0.000115		9.55	-0.004478		9.55	-0.001449
9.56667	0.00834		9.56667	0.000164		9.56667	-0.004695		9.56667	-0.001498
9.58333	0.007249		9.58333	0.000304		9.58333	-0.004442		9.58333	-0.002167
9.6	0.006747		9.6	0.004534		9.6	-0.004189		9.6	-0.002235
9.61667	0.006307		9.61667	0.00994		9.61667	-0.003981		9.61667	-0.001784
9.63333	0.005498		9.63333	-0.001034		9.63333	-0.003832		9.63333	-0.001593
9.65	0.004518		9.65	-0.013448		9.65	-0.003554		9.65	-0.001542
9.66667	0.002958		9.66667	-0.009692		9.66667	-0.002986		9.66667	-0.001441
9.68333	0.000978		9.68333	0.000524		9.68333	-0.002318		9.68333	-0.00108
9.7	-0.000598		9.7	0.005563		9.7	-0.001581		9.7	-0.000267
9.71667	-0.001569		9.71667	0.005691		9.71667	-0.000656		9.71667	-5.3e-05
9.73333	-0.00256		9.73333	0.004459		9.73333	0.000249		9.73333	2e-05
9.75	-0.00322		9.75	0.003487		9.75	0.001154		9.75	6.3e-05
9.76667	-0.003481		9.76667	0.003315		9.76667	0.001859		9.76667	7.6e-05
9.78333	-0.003992		9.78333	0.003474		9.78333	0.002484		9.78333	0.00019
9.8	-0.004624		9.8	0.003456		9.8	0.003648		9.8	8e-06
9.81667	-0.003869		9.81667	0.003259		9.81667	0.005165		9.81667	-0.000402
9.83333	-0.004785		9.83333	0.002643		9.83333	0.005413		9.83333	-0.000843
9.85	-0.00602		9.85	0.002236		9.85	0.00497		9.85	-0.001233
9.86667	-0.005815		9.86667	0.001919		9.86667	0.004907		9.86667	-0.001323
9.88333	-0.00456		9.88333	0.001923		9.88333	0.005054		9.88333	-0.001453
9.9	-0.003878		9.9	0.001768		9.9	0.005197		9.9	-0.001596
9.91667	-0.003631		9.91667	0.001691		9.91667	0.005243		9.91667	-0.002434
9.93333	-0.003814		9.93333	0.001814		9.93333	0.00546		9.93333	-0.002532
9.95	-0.003707		9.95	0.001527		9.95	0.005607		9.95	-0.0026
9.96667	-0.00314		9.96667	0.00076		9.96667	0.005513		9.96667	-0.002388
9.98333	-0.001922		9.98333	0.000222		9.98333	0.00501		9.98333	-0.002297
10	-0.000774		10	-0.000358		10	0.004003		10	-0.001753
10.0167	0.000145		10.0167	-0.001046		10.0167	0.002681		10.0167	-0.001669
10.0333	0.000543		10.0333	-0.001075		10.0333	0.00166		10.0333	-0.001645
10.05	0.000452		10.05	-0.000834		10.05	0.001269		10.05	-0.001681
10.0667	0.000541		10.0667	-0.001612		10.0667	0.001177		10.0667	-0.001537
10.0833	4.9e-05		10.0833	-0.001881		10.0833	0.000956		10.0833	-0.001613
10.1	-0.000185		10.1	-0.001427		10.1	0.000518		10.1	-0.00184
10.1167	-0.000542		10.1167	-0.000909		10.1167	4e-05		10.1167	-0.002108
10.1333	-0.000988		10.1333	-0.000461		10.1333	-9.7e-05		10.1333	-0.001986
10.15	-0.001064		10.15	-0.000352		10.15	2.5e-05		10.15	-0.002055
10.1667	-0.00022		10.1667	-0.000794		10.1667	0.000418		10.1667	-0.002193
10.1833	-5.7e-05		10.1833	-0.001086		10.1833	0.00042		10.1833	-0.002441
10.2	-0.000841		10.2	-0.001328		10.2	-0.000379		10.2	-0.002702
10.2167	-0.000807		10.2167	-0.000581		10.2167	-0.001673		10.2167	-0.003031
10.2333	-0.001074		10.2333	-0.000104		10.2333	-0.002098		10.2333	-0.00318
10.25	-0.001171		10.25	-0.000177		10.25	-0.002012		10.25	-0.003319
10.2667	-0.001377		10.2667	-0.00063		10.2667	-0.001597		10.2667	-0.003358
10.2833	-0.001774		10.2833	-0.001903		10.2833	-0.001411		10.2833	-0.003427
10.3	-0.001742		10.3	-0.003879		10.3	-0.00166		10.3	-0.003288
10.3167	-0.001533		10.3167	-0.001389		10.3167	-0.001581		10.3167	-0.003109
10.3333	-0.002063		10.3333	0.00321		10.3333	-0.001042		10.3333	-0.00294
10.35	-0.001814		10.35	0.00569		10.35	-0.000522		10.35	-0.002741
10.3667	-0.000714		10.3667	0.004589		10.3667	-0.000473		10.3667	-0.002292
10.3833	0.000365		10.3833	0.001119		10.3833	-0.001074		10.3833	-0.002022
10.4	0.000951		10.4	-0.002176		10.4	-0.001791		10.4	-0.001831
10.4167	0.001927		10.4167	-0.00134		10.4167	-0.002153		10.4167	-0.001577
10.4333	0.002603		10.4333	-9.3e-05		10.4333	-0.002325		10.4333	-0.001332
10.45	0.003229		10.45	-0.000377		10.45	-0.001886		10.45	-0.001047
10.4667	0.004395		10.4667	-0.000451		10.4667	-0.001268		10.4667	-0.001072
10.4833	0.005441		10.4833	-0.001204		10.4833	-0.00094		10.4833	-0.000898
10.5	0.005299		10.5	-0.001745		10.5	-0.000629		10.5	-0.000755
10.5167	0.00457		10.5167	-0.002469		10.5167	-0.000303		10.5167	-0.000382
10.5333	0.00394		10.5333	-0.002473		10.5333	-0.000407		10.5333	9.2e-05
10.55	0.00452		10.55	-0.002397		10.55	-0.000831		10.55	0.000456
10.5667	0.00359		10.5667	-0.003291		10.5667	-0.001205		10.5667	0.00079
10.5833	0.00272		10.5833	-0.003215		10.5833	-0.001149		10.5833	0.001044
10.6	0.002085		10.6	-0.002477		10.6	-0.00105		10.6	0.00134
10.6167	0.001776		10.6167	-0.002645		10.6167	-0.000954		10.6167	0.001468
10.6333	0.001426		10.6333	-0.002822		10.6333	-0.000587		10.6333	0.001746
10.65	0.001227		10.65	-0.002949		10.65	-0.000521		10.65	0.002134
10.6667	0.001018		10.6667	-0.003007		10.6667	-0.000735		10.6667	0.002492
10.6833	0.000289		10.6833	-0.002574		10.6833	-0.000509		10.6833	0.00271
10.7	-5.6e-05		10.7	-0.002517		10.7	-5.8e-05		10.7	0.003325
10.7167	-0.000236		10.7167	-0.001843		10.7167	0.000362		10.7167	0.003839
10.7333	-5.5e-05		10.7333	-0.001499		10.7333	0.001433		10.7333	0.004482
10.75	0.000326		10.75	-0.001084		10.75	0.001763		10.75	0.005266
10.7667	0.000576		10.7667	-0.00071		10.7667	0.001914		10.7667	0.00575
10.7833	0.000617		10.7833	-0.001196		10.7833	0.001815		10.7833	0.006524
10.8	0.00046		10.8	-0.001343		10.8	0.001762		10.8	0.007424
10.8167	0.000448		10.8167	-0.000806		10.8167	0.001751		10.8167	0.008445
10.8333	0.000595		10.8333	-0.000929		10.8333	0.00179		10.8333	0.009477
10.85	0.000493		10.85	-0.000381		10.85	0.002329		10.85	0.010178
10.8667	0.00023		10.8667	-0.003014		10.8667	0.001678		10.8667	0.010799
10.8833	0.000348		10.8833	0.003434		10.8833	0.001607		10.8833	0.01142
10.9	0.000566		10.9	0.014353		10.9	0.001992		10.9	0.01215
10.9167	0.000477		10.9167	0.010146		10.9167	0.002099		10.9167	0.013239
10.9333	0.000307		10.9333	0.00589		10.9333	0.002706		10.9333	0.014408
10.95	-0.000242		10.95	0.002773		10.95	0.001423		10.95	0.015147
10.9667	-0.001412		10.9667	0.000646		10.9667	-0.00137		10.9667	0.016306
10.9833	-0.002081		10.9833	-0.00177		10.9833	-0.003683		10.9833	0.017595
11	-0.003542		11	-0.003294		11	-0.007162		11	0.017235
11.0167	-0.004893		11.0167	-0.003921		11.0167	-0.009453		11.0167	0.018263
11.0333	-0.004865		11.0333	-0.008789		11.0333	-0.004764		11.0333	0.014341
11.05	-0.017807		11.05	-0.036586		11.05	-0.036405		11.05	-0.027021
11.0667	-0.041608		11.0667	-0.077764		11.0667	-0.111506		11.0667	-0.085113
11.0833	-0.07889		11.0833	-0.131741		11.0833	-0.213747		11.0833	-0.165666
11.1	-0.121394		11.1	-0.185096		11.1	-0.323256		11.1	-0.281137
11.1167	-0.154252		11.1167	-0.224175		11.1167	-0.403882		11.1167	-0.393019
11.1333	-0.177261		11.1333	-0.247395		11.1333	-0.447528		11.1333	-0.486162
11.15	-0.18684		11.15	-0.256474		11.15	-0.447304		11.15	-0.536805
11.1667	-0.180998		11.1667	-0.246994		11.1667	-0.41383		11.1667	-0.524618
11.1833	-0.163637		11.1833	-0.227653		11.1833	-0.369546		11.1833	-0.468241
11.2	-0.14571		11.2	-0.201921		11.2	-0.323092		11.2	-0.397022
11.2167	-0.12459		11.2167	-0.171534		11.2167	-0.28366		11.2167	-0.328986
11.2333	-0.107701		11.2333	-0.149087		11.2333	-0.240179		11.2333	-0.267319
11.25	-0.094012		11.25	-0.12863		11.25	-0.212917		11.25	-0.217692
11.2667	-0.080342		11.2667	-0.111233		11.2667	-0.190845		11.2667	-0.178676
11.2833	-0.071903		11.2833	-0.095046		11.2833	-0.166843		11.2833	-0.148759
11.3	-0.06652		11.3	-0.081698		11.3	-0.141264		11.3	-0.121781
11.3167	-0.061658		11.3167	-0.072486		11.3167	-0.119072		11.3167	-0.102134
11.3333	-0.057015		11.3333	-0.059544		11.3333	-0.100709		11.3333	-0.090128
11.35	-0.051843		11.35	-0.045482		11.35	-0.087427		11.35	-0.080192
11.3667	-0.046741		11.3667	-0.042221		11.3667	-0.073615		11.3667	-0.069955
11.3833	-0.041829		11.3833	-0.040429		11.3833	-0.063582		11.3833	-0.059939
11.4	-0.037094		11.4	-0.036876		11.4	-0.055875		11.4	-0.05202
11.4167	-0.032774		11.4167	-0.027521		11.4167	-0.050079		11.4167	-0.047484
11.4333	-0.028484		11.4333	-0.019266		11.4333	-0.045224		11.4333	-0.043448
11.45	-0.023504		11.45	-0.016381		11.45	-0.040768		11.45	-0.038482
11.4667	-0.019024		11.4667	-0.016486		11.4667	-0.035912		11.4667	-0.034085
11.4833	-0.015264		11.4833	-0.01746		11.4833	-0.031936		11.4833	-0.030589
11.5	-0.011513		11.5	-0.018095		11.5	-0.028818		11.5	-0.02753
11.5167	-0.004711		11.5167	-0.019298		11.5167	-0.024096		11.5167	-0.025544
11.5333	0.002112		11.5333	-0.018601		11.5333	-0.019564		11.5333	-0.023727
11.55	0.005605		11.55	-0.008124		11.55	-0.016573		11.55	-0.022431
11.5667	0.007258		11.5667	-0.004567		11.5667	-0.015391		11.5667	-0.020635
11.5833	0.008481		11.5833	-0.00707		11.5833	-0.014739		11.5833	-0.018799
11.6	0.007943		11.6	-0.007693		11.6	-0.013376		11.6	-0.016998
11.6167	0.007003		11.6167	-0.007615		11.6167	-0.011286		11.6167	-0.015412
11.6333	0.006334		11.6333	-0.007478		11.6333	-0.009435		11.6333	-0.013255
11.65	0.007114		11.65	-0.007191		11.65	-0.008144		11.65	-0.011609
11.6667	0.007025		11.6667	-0.006503		11.6667	-0.007194		11.6667	-0.010233
11.6833	0.007295		11.6833	-0.006086		11.6833	-0.006083		11.6833	-0.008606
11.7	0.007424		11.7	-0.005549		11.7	-0.004833		11.7	-0.007594
11.7167	0.006837		11.7167	-0.004623		11.7167	-0.004001		11.7167	-0.006417
11.7333	0.0062		11.7333	-0.004136		11.7333	-0.003549		11.7333	-0.00549
11.75	0.005533		11.75	-0.00376		11.75	-0.003476		11.75	-0.004873
11.7667	0.004347		11.7667	-0.003084		11.7667	-0.003104		11.7667	-0.004557
11.7833	0.00377		11.7833	-0.002458		11.7833	-0.002822		11.7833	-0.00389
11.8	0.003339		11.8	-0.001802		11.8	-0.002551		11.8	-0.004024
11.8167	0.003287		11.8167	-0.000916		11.8167	-0.002173		11.8167	-0.004334
11.8333	0.002315		11.8333	-1e-06		11.8333	-0.002034		11.8333	-0.004204
11.85	0.001382		11.85	0.000325		11.85	-0.002055		11.85	-0.004174
11.8667	0.00022		11.8667	0.00021		11.8667	-0.001727		11.8667	-0.004134
11.8833	-0.000482		11.8833	0.000356		11.8833	-0.001228		11.8833	-0.004084
11.9	-0.000632		11.9	0.000742		11.9	-0.000751		11.9	-0.003619
11.9167	-0.000854		11.9167	0.00122		11.9167	-0.000775		11.9167	-0.002872
11.9333	-0.001576		11.9333	0.001318		11.9333	-0.00119		11.9333	-0.002285
11.95	-0.001698		11.95	0.001196		11.95	-0.001814		11.95	-0.001879
11.9667	-0.0022		11.9667	0.001645		11.9667	-0.002069		11.9667	-0.001932
11.9833	-0.002932		11.9833	0.001783		11.9833	-0.002103		11.9833	-0.001436
12	-0.003425		12	0.001302		12	-0.002138		12	-0.000726
12.0167	-0.004131		12.0167	0.001015		12.0167	-0.00249		12.0167	-0.000181
12.0333	-0.004838		12.0333	0.000288		12.0333	-0.002943		12.0333	0.000355
12.05	-0.004684		12.05	-0.000489		12.05	-0.003415		12.05	0.00034
12.0667	-0.00414		12.0667	-0.000746		12.0667	-0.003758		12.0667	-5.5e-05
12.0833	-0.003836		12.0833	-0.000283		12.0833	-0.00418		12.0833	-0.000589
12.1	-0.004164		12.1	-0.000149		12.1	-0.004239		12.1	-0.001141
12.1167	-0.004309		12.1167	6.8e-05		12.1167	-0.004188		12.1167	-0.001271
12.1333	-0.004025		12.1333	-0.000435		12.1333	-0.004226		12.1333	-0.001072
12.15	-0.00378		12.15	-0.001168		12.15	-0.003875		12.15	-0.001232
12.1667	-0.003275		12.1667	-0.001421		12.1667	-0.003083		12.1667	-0.001712
12.1833	-0.00254		12.1833	-0.001043		12.1833	-0.002181		12.1833	-0.001873
12.2	-0.001906		12.2	5.5e-05		12.2	-0.001461		12.2	-0.00131
12.2167	-0.001615		12.2167	0.000747		12.2167	-0.000913		12.2167	-0.000698
12.2333	-0.001833		12.2333	0.002738		12.2333	-0.000285		12.2333	-6e-06
12.25	-0.001831		12.25	0.00315		12.25	0.000534		12.25	0.000186
12.2667	-0.001419		12.2667	0.001102		12.2667	0.001452		12.2667	-5.3e-05
12.2833	-0.001088		12.2833	-0.005006		12.2833	0.00233		12.2833	-0.000211
12.3	-0.000553		12.3	-0.003553		12.3	0.003103		12.3	-0.000415
12.3167	-9.1e-05		12.3167	-0.002047		12.3167	0.003995		12.3167	-0.000141
12.3333	0.000251		12.3333	-0.00167		12.3333	0.003716		12.3333	-0.000297
12.35	0.000493		12.35	-0.000433		12.35	0.003597		12.35	-0.001052
12.3667	0.000745		12.3667	0.000263		12.3667	0.003938		12.3667	-0.001958
12.3833	0.001187		12.3833	0.00078		12.3833	0.00441		12.3833	-0.003144
12.4	0.001966		12.4	0.000919		12.4	0.005051		12.4	-0.003885
12.4167	0.002673		12.4167	0.001013		12.4167	0.005636		12.4167	-0.004156
12.4333	0.003261		12.4333	0.001287		12.4333	0.006181		12.4333	-0.003827
12.45	0.003468		12.45	0.001791		12.45	0.006355		12.45	-0.003668
12.4667	0.003716		12.4667	0.002065		12.4667	0.00598		12.4667	-0.003329
12.4833	0.003843		12.4833	0.002299		12.4833	0.005054		12.4833	-0.002891
12.5	0.00357		12.5	0.002425		12.5	0.00411		12.5	-0.002214
12.5167	0.003192		12.5167	0.002888		12.5167	0.003545		12.5167	-0.001761
12.5333	0.002635		12.5333	0.002741		12.5333	0.003229		12.5333	-0.001888
12.55	0.002248		12.55	0.002533		12.55	0.002893		12.55	-0.001675
12.5667	0.001931		12.5667	0.002206		12.5667	0.002038		12.5667	-0.001471
12.5833	0.001663		12.5833	0.002609		12.5833	0.001172		12.5833	-0.000948
12.6	0.001335		12.6	0.003522		12.6	0.001076		12.6	-0.000613
12.6167	0.001084		12.6167	0.001678		12.6167	0.001674		12.6167	-0.000369
12.6333	0.000524		12.6333	-0.000806		12.6333	0.002182		12.6333	-0.000534
12.65	-0.000167		12.65	-0.00253		12.65	0.0014		12.65	-0.00075
12.6667	-0.000738		12.6667	-0.002914		12.6667	0.000587		12.6667	-0.001166
12.6833	-0.001178		12.6833	-0.002618		12.6833	0.000115		12.6833	-0.001612
12.7	-0.001421		12.7	-0.002563		12.7	0.0006		12.7	-0.00206
12.7167	-0.001637		12.7167	-0.002372		12.7167	0.00067		12.7167	-0.002345
12.7333	-0.002134		12.7333	-0.002761		12.7333	-0.00031		12.7333	-0.002739
12.75	-0.0023		12.75	-0.0032		12.75	-1e-06		12.75	-0.002853
12.7667	-0.002657		12.7667	-0.003169		12.7667	0.000699		12.7667	-0.002757
12.7833	-0.002953		12.7833	-0.002598		12.7833	0.001709		12.7833	-0.003062
12.8	-0.003091		12.8	-0.001999		12.8	0.002263		12.8	-0.003273
12.8167	-0.003102		12.8167	-0.001456		12.8167	0.00198		12.8167	-0.00337
12.8333	-0.002954		12.8333	-0.000973		12.8333	0.000728		12.8333	-0.003507
12.85	-0.002625		12.85	-0.000199		12.85	4.5e-05		12.85	-0.003534
12.8667	-0.002147		12.8667	0.000534		12.8667	-0.000657		12.8667	-0.003261
12.8833	-0.001838		12.8833	0.001057		12.8833	-0.001349		12.8833	-0.002779
12.9	-0.001699		12.9	0.00145		12.9	-0.002011		12.9	-0.002265
12.9167	-0.001367		12.9167	0.001967		12.9167	-0.002572		12.9167	-0.001571
12.9333	-0.000965		12.9333	0.002215		12.9333	-0.002102		12.9333	-0.000937
12.95	-0.000663		12.95	0.001853		12.95	-0.001973		12.95	-0.000442
12.9667	-0.000351		12.9667	0.001531		12.9667	-0.002483		12.9667	-0.000108
12.9833	-9e-06		12.9833	0.001489		12.9833	-0.002793		12.9833	-9.3e-05
13	0.000306		13	0.001776		13	-0.003246		13	-6e-05
13.0167	0.000695		13.0167	0.002328		13.0167	-0.003377		13.0167	-5.4e-05
13.0333	0.000963		13.0333	0.001621		13.0333	-0.003587		13.0333	0.000242
13.05	0.000982		13.05	0.000643		13.05	-0.003948		13.05	0.000448
13.0667	0.00111		13.0667	-3.5e-05		13.0667	-0.004199		13.0667	0.000675
13.0833	0.001019		13.0833	-0.001463		13.0833	-0.004419		13.0833	0.000881
13.1	0.001173		13.1	-0.002472		13.1	-0.004653		13.1	0.001244
13.1167	0.001401		13.1167	-0.002309		13.1167	-0.004717		13.1167	0.001613
13.1333	0.001678		13.1333	-0.002686		13.1333	-0.004381		13.1333	0.001892
13.15	0.001796		13.15	-0.002643		13.15	-0.003495		13.15	0.002281
13.1667	0.001954		13.1667	-0.00193		13.1667	-0.00261		13.1667	0.00266
13.1833	0.002202		13.1833	-0.001817		13.1833	-0.001774		13.1833	0.002959
13.2	0.002346		13.2	-0.001686		13.2	-0.001029		13.2	0.003041
13.2167	0.002392		13.2167	-0.001673		13.2167	-0.000409		13.2167	0.00334
13.2333	0.002318		13.2333	-0.001481		13.2333	0.000121		13.2333	0.00392
13.25	0.002264		13.25	-0.001558		13.25	0.000721		13.25	0.004409
13.2667	0.00228		13.2667	-0.000915		13.2667	0.001351		13.2667	0.005078
13.2833	0.002306		13.2833	-0.000122		13.2833	0.001691		13.2833	0.005837
13.3	0.00219		13.3	-0.000221		13.3	0.001952		13.3	0.006384
13.3167	0.002067		13.3167	0.000226		13.3167	0.002228		13.3167	0.006001
13.3333	0.001944		13.3333	8.3e-05		13.3333	0.002733		13.3333	0.002228
13.35	0.002202		13.35	0.000379		13.35	0.002839		13.35	-0.001875
13.3667	0.002589		13.3667	0.000596		13.3667	0.002965		13.3667	-0.001917
13.3833	0.002516		13.3833	0.001093		13.3833	0.003321		13.3833	0.00443
13.4	0.00235		13.4	0.002419		13.4	0.003859		13.4	0.019386
13.4167	0.001885		13.4167	0.003704		13.4167	0.004048		13.4167	0.038225
13.4333	0.00119		13.4333	0.00271		13.4333	0.003777		13.4333	0.017414
13.45	0.001285		13.45	0.003465		13.45	0.003045		13.45	0.013224
13.4667	0.00163		13.4667	0.001941		13.4667	0.002384		13.4667	0.012223
13.4833	0.001425		13.4833	-0.000744		13.4833	0.002423		13.4833	0.015282
13.5	0.001615		13.5	-0.002458		13.5	0.003993		13.5	0.019247
13.5167	0.002879		13.5167	-0.003033		13.5167	0.003694		13.5167	0.024664
13.5333	0.003484		13.5333	-0.006278		13.5333	-7.6e-05		13.5333	0.027351
13.55	-0.010042		13.55	-0.033473		13.55	-0.039936		13.55	0.004808
13.5667	-0.029348		13.5667	-0.071438		13.5667	-0.112885		13.5667	-0.041075
13.5833	-0.060844		13.5833	-0.114533		13.5833	-0.198915		13.5833	-0.104318
13.6	-0.102386		13.6	-0.158739		13.6	-0.295244		13.6	-0.201811
13.6167	-0.136113		13.6167	-0.191085		13.6167	-0.366426		13.6167	-0.320534
13.6333	-0.155269		13.6333	-0.212342		13.6333	-0.406808		13.6333	-0.425828
13.65	-0.162615		13.65	-0.225099		13.65	-0.4135		13.65	-0.499961
13.6667	-0.155012		13.6667	-0.224306		13.6667	-0.392422		13.6667	-0.523694
13.6833	-0.140068		13.6833	-0.206593		13.6833	-0.351224		13.6833	-0.495147
13.7	-0.127443		13.7	-0.18487		13.7	-0.314045		13.7	-0.436486
13.7167	-0.11295		13.7167	-0.16077		13.7167	-0.279023		13.7167	-0.361658
13.7333	-0.096536		13.7333	-0.13687		13.7333	-0.248421		13.7333	-0.29466
13.75	-0.087063		13.75	-0.11738		13.75	-0.218459		13.75	-0.233972
13.7667	-0.08038		13.7667	-0.09703		13.7667	-0.193717		13.7667	-0.187264
13.7833	-0.072987		13.7833	-0.07797		13.7833	-0.169535		13.7833	-0.151896
13.8	-0.066254		13.8	-0.06408		13.8	-0.147594		13.8	-0.129368
13.8167	-0.062621		13.8167	-0.056595		13.8167	-0.128592		13.8167	-0.109597
13.8333	-0.058178		13.8333	-0.04829		13.8333	-0.10942		13.8333	-0.094045
13.85	-0.054445		13.85	-0.044474		13.85	-0.093748		13.85	-0.080224
13.8667	-0.044852		13.8667	-0.041109		13.8667	-0.081536		13.8667	-0.068983
13.8833	-0.037079		13.8833	-0.034633		13.8833	-0.069204		13.8833	-0.057702
13.9	-0.029578		13.9	-0.028979		13.9	-0.061973		13.9	-0.052155
13.9167	-0.026155		13.9167	-0.023679		13.9167	-0.056065		13.9167	-0.044079
13.9333	-0.021942		13.9333	-0.02107		13.9333	-0.051857		13.9333	-0.040813
13.95	-0.016629		13.95	-0.019021		13.95	-0.047319		13.95	-0.036877
13.9667	-0.012416		13.9667	-0.016561		13.9667	-0.042261		13.9667	-0.032751
13.9833	-0.006703		13.9833	-0.014052		13.9833	-0.037963		13.9833	-0.029225
14	-0.001493		14	-0.012354		14	-0.032986		14	-0.025948
14.0167	-0.00042		14.0167	-0.011382		14.0167	-0.028176		14.0167	-0.022175
14.0333	-0.000187		14.0333	-0.01092		14.0333	-0.024816		14.0333	-0.019302
14.05	0.000165		14.05	-0.010438		14.05	-0.023626		14.05	-0.01673
14.0667	0.001608		14.0667	-0.009876		14.0667	-0.022856		14.0667	-0.014637
14.0833	0.002731		14.0833	-0.009324		14.0833	-0.020436		14.0833	-0.012844
14.1	0.00274		14.1	-0.008283		14.1	-0.017627		14.1	-0.011405
14.1167	0.003793		14.1167	-0.00723		14.1167	-0.014889		14.1167	-0.010474
14.1333	0.003957		14.1333	-0.006497		14.1333	-0.01226		14.1333	-0.009693
14.15	0.00336		14.15	-0.005774		14.15	-0.009402		14.15	-0.008742
14.1667	0.002663		14.1667	-0.005231		14.1667	-0.007834		14.1667	-0.008081
14.1833	0.002636		14.1833	-0.004968		14.1833	-0.007355		14.1833	-0.00774
14.2	0.002104		14.2	-0.004976		14.2	-0.007139		14.2	-0.007475
14.2167	0.001718		14.2167	-0.004803		14.2167	-0.005986		14.2167	-0.007324
14.2333	0.001221		14.2333	-0.00422		14.2333	-0.005113		14.2333	-0.007813
14.25	0.000575		14.25	-0.003367		14.25	-0.00572		14.25	-0.008472
14.2667	0.000488		14.2667	-0.002535		14.2667	-0.006267		14.2667	-0.008351
14.2833	0.000122		14.2833	-0.002662		14.2833	-0.005524		14.2833	-0.00773
14.3	-0.0008		14.3	-0.00221		14.3	-0.003823		14.3	-0.006798
14.3167	-0.002296		14.3167	-0.001897		14.3167	-0.002586		14.3167	-0.006699
14.3333	-0.003292		14.3333	-0.001514		14.3333	-0.001549		14.3333	-0.006041
14.35	-0.004278		14.35	-0.001151		14.35	-0.000662		14.35	-0.005693
14.3667	-0.005604		14.3667	-0.001628		14.3667	0.000605		14.3667	-0.004714
14.3833	-0.00696		14.3833	-0.001725		14.3833	0.000622		14.3833	-0.003756
14.4	-0.007212		14.4	-0.000922		14.4	-6.2e-05		14.4	-0.002957
14.4167	-0.007171		14.4167	-0.000524		14.4167	6.6e-05		14.4167	-0.001469
14.4333	-0.007591		14.4333	-0.000635		14.4333	0.001384		14.4333	-0.00085
14.45	-0.00757		14.45	-0.000636		14.45	0.003732		14.45	-0.000462
14.4667	-0.00702		14.4667	-0.000947		14.4667	0.005451		14.4667	-9.3e-05
14.4833	-0.008049		14.4833	-0.000409		14.4833	0.004499		14.4833	4.5e-05
14.5	-0.008363		14.5	-2.9e-05		14.5	0.002287		14.5	0.000175
14.5167	-0.008833		14.5167	0.000534		14.5167	-0.001558		14.5167	0.000245
14.5333	-0.007893		14.5333	0.000137		14.5333	-0.005464		14.5333	0.000276
14.55	-0.005363		14.55	-0.00307		14.55	0.004141		14.55	-3.4e-05
14.5667	-0.003603		14.5667	-0.006127		14.5667	0.037606		14.5667	-0.000344
14.5833	-0.000333		14.5833	-0.004284		14.5833	0.016271		14.5833	3.6e-05
14.6	0.009906		14.6	0.002861		14.6	-0.010695		14.6	0.000249
14.6167	0.012847		14.6167	0.00519		14.6167	-0.073487		14.6167	0.000343
14.6333	0.013117		14.6333	0.004228		14.6333	-0.011728		14.6333	0.000198
14.65	0.010378		14.65	0.004027		14.65	0.00989		14.65	-7e-06
14.6667	0.008169		14.6667	0.004536		14.6667	0.011648		14.6667	9.7e-05
14.6833	0.00687		14.6833	0.004085		14.6833	0.010087		14.6833	-8e-06
14.7	0.004611		14.7	0.003636		14.7	0.008725		14.7	0.0002
14.7167	0.002324		14.7167	0.003109		14.7167	0.006821		14.7167	0.000551
14.7333	0.000577		14.7333	0.002662		14.7333	0.004547		14.7333	0.001162
14.75	-0.00116		14.75	0.002225		14.75	-0.000627		14.75	0.001793
14.7667	-0.002677		14.7667	0.001858		14.7667	-0.000401		14.7667	0.001694
14.7833	-0.003084		14.7833	0.001441		14.7833	0.034185		14.7833	0.001525
14.8	-0.003149		14.8	0.001136		14.8	0.03092		14.8	0.00169
14.8167	-0.003695		14.8167	0.000942		14.8167	0.000488		14.8167	0.001568
14.8333	-0.004521		14.8333	0.001079		14.8333	-0.030004		14.8333	0.001186
14.85	-0.005217		14.85	0.000986		14.85	-0.054166		14.85	0.000924
14.8667	-0.005643		14.8667	0.000643		14.8667	-0.007798		14.8667	0.001072
14.8833	-0.006298		14.8833	0.00012		14.8833	0.00038		14.8833	0.00088
14.9	-0.006571		14.9	-0.000392		14.9	0.001836		14.9	0.000441
14.9167	-0.006039		14.9167	-0.000436		14.9167	0.002688		14.9167	-0.000448
14.9333	-0.004786		14.9333	-0.00018		14.9333	0.00277		14.9333	-0.001277
14.95	-0.002874		14.95	-4.4e-05		14.95	0.002353		14.95	-0.001525
14.9667	-0.000832		14.9667	1.2e-05		14.9667	0.001265		14.9667	-0.001244
14.9833	0.000651		14.9833	3.8e-05		14.9833	0.000477		14.9833	-0.000963
15	0.001958		15	0.000345		15	0.000118		15	-0.000838
15.0167	0.003778		15.0167	0.000355		15.0167	-9e-05		15.0167	-0.000718
15.0333	0.005707		15.0333	0.000634		15.0333	-0.000238		15.0333	-0.001237
15.05	0.007247		15.05	0.000554		15.05	-0.000277		15.05	-0.001477
15.0667	0.009137		15.0667	-2.6e-05		15.0667	-0.000485		15.0667	-0.001666
15.0833	0.010726		15.0833	0.000293		15.0833	-0.000723		15.0833	-0.002456
15.1	0.012213		15.1	0.000144		15.1	-0.001112		15.1	-0.002851
15.1167	0.013702		15.1167	7.1e-05		15.1167	-0.001556		15.1167	-0.003462
15.1333	0.016512		15.1333	0.000318		15.1333	-0.0018		15.1333	-0.003963
15.15	0.018741		15.15	0.000526		15.15	-0.001854		15.15	-0.004373
15.1667	0.019511		15.1667	0.000213		15.1667	-0.001868		15.1667	-0.005434
15.1833	0.017931		15.1833	-4.9e-05		15.1833	-0.001922		15.1833	-0.005575
15.2	0.015715		15.2	-0.000472		15.2	-0.001886		15.2	-0.00531
15.2167	0.007004		15.2167	-0.000993		15.2167	-0.001078		15.2167	-0.004884
15.2333	-0.002058		15.2333	-0.001024		15.2333	0.00039		15.2333	-0.004828
15.25	-0.00346		15.25	-0.000866		15.25	0.001247		15.25	-0.004872
15.2667	-0.003751		15.2667	-0.000787		15.2667	0.001775		15.2667	-0.005235
15.2833	-0.003503		15.2833	-0.000439		15.2833	0.002143		15.2833	-0.005249
15.3	-0.002582		15.3	-0.00036		15.3	0.002091		15.3	-0.005336
15.3167	-0.002313		15.3167	-0.000456		15.3167	0.00232		15.3167	-0.005781
15.3333	-0.003814		15.3333	-0.000142		15.3333	0.00286		15.3333	-0.005806
15.35	-0.004115		15.35	7.3e-05		15.35	0.003479		15.35	-0.00559
15.3667	-0.004135		15.3667	-9.3e-05		15.3667	0.004168		15.3667	-0.005095
15.3833	-0.004046		15.3833	-5.9e-05		15.3833	0.002367		15.3833	-0.00513
15.4	-0.004816		15.4	8.5e-05		15.4	0.002417		15.4	-0.004495
15.4167	-0.005669		15.4167	0.00044		15.4167	0.002381		15.4167	-0.003124
15.4333	-0.005602		15.4333	0.000686		15.4333	0.002585		15.4333	-0.001672
15.45	-0.004984		15.45	0.000931		15.45	0.002909		15.45	-0.00032
15.4667	-0.004157		15.4667	0.000796		15.4667	0.002073		15.4667	0.001291
15.4833	-0.002899		15.4833	0.000362		15.4833	0.001118		15.4833	0.002613
15.5	-0.001562		15.5	0.000327		15.5	0.000662		15.5	0.002396
15.5167	-0.000417		15.5167	0.000248		15.5167	0.000368		15.5167	0.001771
15.5333	-0.000142		15.5333	0.00021		15.5333	0.000264		15.5333	0.001556
15.55	-0.000587		15.55	9.1e-05		15.55	-0.00038		15.55	0.001421
15.5667	-0.001311		15.5667	6.3e-05		15.5667	-0.001824		15.5667	0.001696
15.5833	-0.001566		15.5833	-0.000306		15.5833	-0.002718		15.5833	0.002151
15.6	-0.000652		15.6	-0.000135		15.6	-0.003222		15.6	0.002279
15.6167	7.8e-05		15.6167	-0.000274		15.6167	-0.00336		15.6167	0.002481
15.6333	0.000678		15.6333	-0.000722		15.6333	-0.002888		15.6333	0.002153
15.65	0.001048		15.65	-0.000791		15.65	-0.001857		15.65	0.001875
15.6667	0.000858		15.6667	-0.000829		15.6667	-0.001145		15.6667	0.001857
15.6833	-0.000193		15.6833	-0.000617		15.6833	-0.000913		15.6833	0.002309
15.7	-0.002704		15.7	-0.000757		15.7	-0.000731		15.7	0.002705
15.7167	-0.004511		15.7167	-0.00105		15.7167	-0.000633		15.7167	0.003303
15.7333	-0.004978		15.7333	-0.001414		15.7333	-0.000706		15.7333	0.00389
15.75	-0.004795		15.75	-0.001218		15.75	-0.000658		15.75	0.004418
15.7667	-0.004633		15.7667	-0.001041		15.7667	-0.000461		15.7667	0.005005
15.7833	-0.00466		15.7833	-0.001165		15.7833	-0.000173		15.7833	0.005623
15.8	-0.004058		15.8	-0.001329		15.8	0.000204		15.8	0.005944
15.8167	-0.003567		15.8167	-0.001631		15.8167	0.00074		15.8167	0.006546
15.8333	-0.003256		15.8333	-0.001662		15.8333	0.001086		15.8333	0.007148
15.85	-0.002986		15.85	-0.001363		15.85	0.001111		15.85	0.007879
15.8667	-0.002675		15.8667	-0.001145		15.8667	0.001307		15.8667	0.008731
15.8833	-0.001654		15.8833	-0.001156		15.8833	0.002033		15.8833	0.009433
15.9	-0.000144		15.9	-0.000748		15.9	0.002248		15.9	0.010278
15.9167	0.001379		15.9167	-0.000856		15.9167	0.002064		15.9167	0.011254
15.9333	0.002743		15.9333	-0.001405		15.9333	0.001739		15.9333	0.012011
15.95	0.004047		15.95	-0.001393		15.95	0.001685		15.95	0.012858
15.9667	0.00658		15.9667	-0.000931		15.9667	0.003191		15.9667	0.013574
15.9833	0.010314		15.9833	5.1e-05		15.9833	0.004506		15.9833	0.015371
16	0.012707		16	0.000302		16	0.003032		16	0.01725
16.0167	0.01191		16.0167	-0.002278		16.0167	-0.001385		16.0167	0.018449
16.0333	0.011213		16.0333	-0.005449		16.0333	-0.001041		16.0333	0.019368
16.05	0.002467		16.05	-0.01869		16.05	-0.026898		16.05	0.002207
16.0667	-0.01483		16.0667	-0.048651		16.0667	-0.077814		16.0667	-0.037574
16.0833	-0.041037		16.0833	-0.082402		16.0833	-0.147981		16.0833	-0.085365
16.1	-0.072434		16.1	-0.119792		16.1	-0.232118		16.1	-0.165925
16.1167	-0.100476		16.1167	-0.144161		16.1167	-0.30292		16.1167	-0.266485
16.1333	-0.112198		16.1333	-0.168709		16.1333	-0.349032		16.1333	-0.359795
16.15	-0.11667		16.15	-0.184667		16.15	-0.373584		16.15	-0.426124
16.1667	-0.115103		16.1667	-0.192015		16.1667	-0.370346		16.1667	-0.453964
16.1833	-0.111915		16.1833	-0.184783		16.1833	-0.351278		16.1833	-0.438883
16.2	-0.107817		16.2	-0.165962		16.2	-0.32146		16.2	-0.395993
16.2167	-0.097779		16.2167	-0.145502		16.2167	-0.288341		16.2167	-0.346162
16.2333	-0.085381		16.2333	-0.124482		16.2333	-0.259182		16.2333	-0.293462
16.25	-0.068803		16.25	-0.105522		16.25	-0.229554		16.25	-0.243121
16.2667	-0.056866		16.2667	-0.089343		16.2667	-0.201675		16.2667	-0.2022
16.2833	-0.049008		16.2833	-0.077343		16.2833	-0.176696		16.2833	-0.16728
16.3	-0.04223		16.3	-0.064363		16.3	-0.156057		16.3	-0.141099
16.3167	-0.042337		16.3167	-0.05526		16.3167	-0.13877		16.3167	-0.12278
16.3333	-0.040825		16.3333	-0.044457		16.3333	-0.119424		16.3333	-0.10749
16.35	-0.038912		16.35	-0.035434		16.35	-0.100127		16.35	-0.0931
16.3667	-0.037869		16.3667	-0.032061		16.3667	-0.086451		16.3667	-0.07953
16.3833	-0.035386		16.3833	-0.030268		16.3833	-0.071644		16.3833	-0.072511
16.4	-0.029424		16.4	-0.024835		16.4	-0.058268		16.4	-0.068111
16.4167	-0.019781		16.4167	-0.019424		16.4167	-0.049917		16.4167	-0.058354
16.4333	-0.017018		16.4333	-0.018232		16.4333	-0.042986		16.4333	-0.052366
16.45	-0.015435		16.45	-0.016661		16.45	-0.037586		16.45	-0.047458
16.4667	-0.013842		16.4667	-0.01445		16.4667	-0.033955		16.4667	-0.04219
16.4833	-0.012829		16.4833	-0.012248		16.4833	-0.031114		16.4833	-0.037532
16.5	-0.012216		16.5	-0.010327		16.5	-0.028433		16.5	-0.033684
16.5167	-0.010698		16.5167	-0.008712		16.5167	-0.026032		16.5167	-0.03082
16.5333	-0.00908		16.5333	-0.007456		16.5333	-0.02399		16.5333	-0.028116
16.55	-0.007901		16.55	-0.006291		16.55	-0.021959		16.55	-0.025121
16.5667	-0.006783		16.5667	-0.005336		16.5667	-0.019327		16.5667	-0.022806
16.5833	-0.005945		16.5833	-0.004921		16.5833	-0.017076		16.5833	-0.021061
16.6	-0.004577		16.6	-0.004726		16.6	-0.015104		16.6	-0.019307
16.6167	-0.000688		16.6167	-0.003961		16.6167	-0.013245		16.6167	-0.017206
16.6333	0.005691		16.6333	-0.003287		16.6333	-0.011636		16.6333	-0.015106
16.65	0.012969		16.65	-0.002673		16.65	-0.010477		16.65	-0.013275
16.6667	0.012598		16.6667	-0.001909		16.6667	-0.009559		16.6667	-0.011785
16.6833	0.012386		16.6833	-0.001284		16.6833	-0.0088		16.6833	-0.010564
16.7	0.011155		16.7	-0.00093		16.7	-0.008191		16.7	-0.009553
16.7167	0.008969		16.7167	-0.000892		16.7167	-0.007648		16.7167	-0.008368
16.7333	0.007343		16.7333	-0.000863		16.7333	-0.006815		16.7333	-0.006823
16.75	0.006427		16.75	-0.001044		16.75	-0.005892		16.75	-0.005257
16.7667	0.005781		16.7667	-0.001226		16.7667	-0.004859		16.7667	-0.003682
16.7833	0.004255		16.7833	-0.001217		16.7833	-0.003916		16.7833	-0.002367
16.8	0.00363		16.8	-0.001288		16.8	-0.002873		16.8	-0.001771
16.8167	0.00231		16.8167	-0.00133		16.8167	-0.001936		16.8167	-0.001429
16.8333	0.001961		16.8333	-0.001301		16.8333	-0.001149		16.8333	-0.000997
16.85	0.001272		16.85	-0.001212		16.85	-0.000422		16.85	-0.000686
16.8667	-0.000117		16.8667	-0.001292		16.8667	-8.6e-05		16.8667	-0.000254
16.8833	-0.001186		16.8833	-0.000913		16.8833	1.1e-05		16.8833	0.000228
16.9	-0.001494		16.9	6e-06		16.9	0.000468		16.9	0.000459
16.9167	-0.001252		16.9167	0.000803		16.9167	4.4e-05		16.9167	0.000354
16.9333	-0.001529		16.9333	0.001182		16.9333	0.000271		16.9333	0.000248
16.95	-0.001997		16.95	0.001531		16.95	0.000377		16.95	-0.000118
16.9667	-0.001664		16.9667	0.001689		16.9667	0.000433		16.9667	-0.000955
16.9833	-0.000951		16.9833	0.001948		16.9833	0.000399		16.9833	-0.001241
17	-9e-06		17	0.002757		17	0.000626		17	-0.001248
17.0167	0.000231		17.0167	0.003002		17.0167	0.001518		17.0167	-0.001543
17.0333	0.000381		17.0333	0.003578		17.0333	0.00178		17.0333	-0.00216
17.05	0.000221		17.05	0.004525		17.05	0.001492		17.05	-0.002887
17.0667	0.000791		17.0667	0.005211		17.0667	0.001134		17.0667	-0.002615
17.0833	0.00099		17.0833	0.003818		17.0833	0.001036		17.0833	-0.001872
17.1	0.00065		17.1	0.001554		17.1	0.001108		17.1	-0.001519
17.1167	0.000574		17.1167	-0.000472		17.1167	0.000749		17.1167	-0.001624
17.1333	3.8e-05		17.1333	-0.001526		17.1333	0.000291		17.1333	-0.001241
17.15	-0.000258		17.15	-0.00235		17.15	-9.8e-05		17.15	-0.000489
17.1667	-0.000464		17.1667	-0.002684		17.1667	-0.000326		17.1667	0.000153
17.1833	-0.00113		17.1833	-0.003898		17.1833	-0.000495		17.1833	0.000616
17.2	-0.000796		17.2	-0.004373		17.2	-0.000543		17.2	0.001518
17.2167	-0.001241		17.2167	-0.004281		17.2167	-0.000231		17.2167	0.002439
17.2333	-0.001847		17.2333	-0.003967		17.2333	4.2e-05		17.2333	0.002505
17.25	-0.002143		17.25	-0.001963		17.25	2.5e-05		17.25	0.002301
17.2667	-0.002598		17.2667	0.002641		17.2667	-0.000163		17.2667	0.001988
17.2833	-0.003024		17.2833	0.002814		17.2833	-0.00046		17.2833	0.001604
17.3	-0.00333		17.3	0.003618		17.3	-0.000457		17.3	0.001401
17.3167	-0.004115		17.3167	0.003371		17.3167	-0.000102		17.3167	0.000918
17.3333	-0.00458		17.3333	0.002837		17.3333	0.000444		17.3333	0.00053
17.35	-0.004805		17.35	0.002723		17.35	0.001		17.35	-0.000188
17.3667	-0.00475		17.3667	0.003709		17.3667	0.001286		17.3667	-0.001056
17.3833	-0.004676		17.3833	0.003945		17.3833	0.001342		17.3833	-0.001704
17.4	-0.004271		17.4	0.003921		17.4	0.001198		17.4	-0.002272
17.4167	-0.003776		17.4167	0.003735		17.4167	0.000708		17.4167	-0.00282
17.4333	-0.003302		17.4333	0.003712		17.4333	0.000298		17.4333	-0.003303
17.45	-0.002607		17.45	0.004719		17.45	-1e-06		17.45	-0.004176
17.4667	-0.001932		17.4667	0.007776		17.4667	-0.000251		17.4667	-0.0053
17.4833	-0.000997		17.4833	0.006154		17.4833	-0.00034		17.4833	-0.005323
17.5	0.000147		17.5	-0.002119		17.5	-0.00049		17.5	-0.005416
17.5167	0.001561		17.5167	-0.002735		17.5167	-0.000675		17.5167	-0.005732
17.5333	0.002805		17.5333	-0.000158		17.5333	-0.00072		17.5333	-0.005055
17.55	0.00314		17.55	0.000659		17.55	-0.000505		17.55	-0.004209
17.5667	0.003935		17.5667	0.001225		17.5667	-0.000129		17.5667	-0.003162
17.5833	0.004619		17.5833	0.000762		17.5833	0.000326		17.5833	-0.002285
17.6	0.005554		17.6	-4.1e-05		17.6	0.000731		17.6	-0.002338
17.6167	0.006734		17.6167	-0.000483		17.6167	0.001061		17.6167	-0.002256
17.6333	0.008017		17.6333	-0.000374		17.6333	0.000781		17.6333	-0.002221
17.65	0.00884		17.65	-0.000275		17.65	0.000301		17.65	-0.002536
17.6667	0.009214		17.6667	-0.000216		17.6667	-0.000419		17.6667	-0.002811
17.6833	0.008177		17.6833	-0.000107		17.6833	-0.001158		17.6833	-0.003316
17.7	0.00623		17.7	-4.7e-05		17.7	-0.001708		17.7	-0.003351
17.7167	0.004841		17.7167	-0.000303		17.7167	-0.002063		17.7167	-0.003075
17.7333	0.004465		17.7333	-0.000469		17.7333	-0.002048		17.7333	-0.003134
17.75	0.003809		17.75	-0.000666		17.75	-0.001742		17.75	-0.002704
17.7667	0.001934		17.7667	-0.001162		17.7667	-0.001356		17.7667	-0.002184
17.7833	0.000738		17.7833	-0.001768		17.7833	-0.001041		17.7833	-0.002093
17.8	0.001522		17.8	-0.002104		17.8	-0.000745		17.8	-0.001853
17.8167	0.001491		17.8167	-0.00223		17.8167	-0.000422		17.8167	-0.001778
17.8333	0.000393		17.8333	-0.002197		17.8333	-7.7e-05		17.8333	-0.001987
17.85	-0.001036		17.85	-0.001905		17.85	0.000257		17.85	-0.002666
17.8667	-0.002014		17.8667	-0.001972		17.8667	0.000701		17.8667	-0.003345
17.8833	-0.002962		17.8833	-0.00222		17.8833	0.000875		17.8833	-0.003844
17.9	-0.003071		17.9	-0.002687		17.9	0.00108		17.9	-0.003503
17.9167	-0.002671		17.9167	-0.003204		17.9167	0.000996		17.9167	-0.002638
17.9333	-0.003149		17.9333	-0.002405		17.9333	0.000774		17.9333	-0.002074
17.95	-0.003468		17.95	-0.002175		17.95	0.000482		17.95	-0.00174
17.9667	-0.003587		17.9667	-0.002325		17.9667	0.0005		17.9667	-0.001156
17.9833	-0.003566		17.9833	-0.002826		17.9833	0.000417		17.9833	-0.000182
18	-0.002834		18	-0.002836		18	0.000495		18	0.000512
18.0167	-0.002284		18.0167	-0.002949		18.0167	0.000538		18.0167	0.000705
18.0333	-0.002114		18.0333	-0.002717		18.0333	0.000943		18.0333	0.000431
18.05	-0.002295		18.05	-0.002104		18.05	0.001288		18.05	0.000368
18.0667	-0.002505		18.0667	-0.001712		18.0667	0.001483		18.0667	0.000604
18.0833	-0.002385		18.0833	-0.001559		18.0833	0.001478		18.0833	0.000981
18.1	-0.002035		18.1	-0.001937		18.1	0.001273		18.1	0.001467
18.1167	-0.001129		18.1167	-0.001965		18.1167	0.001184		18.1167	0.001268
18.1333	-0.000454		18.1333	-0.002106		18.1333	0.000987		18.1333	0.001027
18.15	-0.000369		18.15	-0.002098		18.15	0.0006		18.15	0.001046
18.1667	-0.000574		18.1667	-0.00138		18.1667	0.000173		18.1667	0.001615
18.1833	-0.000348		18.1833	-0.000912		18.1833	-0.000173		18.1833	0.002054
18.2	-0.000213		18.2	0.000116		18.2	-0.00102		18.2	0.002713
18.2167	-5.1e-05		18.2167	4.2e-05		18.2167	-0.001592		18.2167	0.003478
18.2333	0.000131		18.2333	0.000164		18.2333	-0.002242		18.2333	0.004127
18.25	0.000564		18.25	0.000756		18.25	-0.002462		18.25	0.004846
18.2667	0.000996		18.2667	0.003148		18.2667	-0.002422		18.2667	0.005294
18.2833	0.000818		18.2833	0.00601		18.2833	-0.002042		18.2833	0.006263
18.3	0.00095		18.3	0.011892		18.3	-0.001282		18.3	0.006752
18.3167	0.001481		18.3167	0.009548		18.3167	-0.000377		18.3167	0.00728
18.3333	0.001262		18.3333	-0.003159		18.3333	0.000611		18.3333	0.008056
18.35	0.000852		18.35	-0.003876		18.35	0.001729		18.35	0.008753
18.3667	0.000843		18.3667	-0.003073		18.3667	0.002277		18.3667	0.009339
18.3833	0.000424		18.3833	-0.00254		18.3833	0.002495		18.3833	0.010255
18.4	0.000165		18.4	-0.002057		18.4	0.002853		18.4	0.011341
18.4167	0.000614		18.4167	-0.00158		18.4167	0.003438		18.4167	0.012853
18.4333	0.000513		18.4333	-0.001035		18.4333	0.004176		18.4333	0.014025
18.45	0.001141		18.45	-0.000451		18.45	0.006104		18.45	0.015536
18.4667	0.00222		18.4667	-5.6e-05		18.4667	0.009012		18.4667	0.017288
18.4833	0.002199		18.4833	0.000578		18.4833	0.012189		18.4833	0.018879
18.5	-0.000242		18.5	0.000973		18.5	0.014297		18.5	0.02081
18.5167	0.003623		18.5167	0.002613		18.5167	0.014659		18.5167	0.020391
18.5333	0.006868		18.5333	0.004982		18.5333	0.006362		18.5333	0.020159
18.55	-0.008218		18.55	-0.00444		18.55	-0.015284		18.55	0.007727
18.5667	-0.024993		18.5667	-0.031781		18.5667	-0.060511		18.5667	-0.014755
18.5833	-0.045398		18.5833	-0.058233		18.5833	-0.121477		18.5833	-0.043967
18.6	-0.069454		18.6	-0.088194		18.6	-0.183374		18.6	-0.090309
18.6167	-0.091665		18.6167	-0.103787		18.6167	-0.244183		18.6167	-0.143887
18.6333	-0.104007		18.6333	-0.117191		18.6333	-0.281471		18.6333	-0.18794
18.65	-0.10402		18.65	-0.130825		18.65	-0.300858		18.65	-0.217304
18.6667	-0.104702		18.6667	-0.134929		18.6667	-0.302476		18.6667	-0.226767
18.6833	-0.098134		18.6833	-0.131253		18.6833	-0.302374		18.6833	-0.21846
18.7	-0.084436		18.7	-0.122488		18.7	-0.287652		18.7	-0.200853
18.7167	-0.069917		18.7167	-0.11334		18.7167	-0.264238		18.7167	-0.174107
18.7333	-0.057659		18.7333	-0.100083		18.7333	-0.242445		18.7333	-0.150889
18.75	-0.052481		18.75	-0.086216		18.75	-0.220491		18.75	-0.132062
18.7667	-0.046483		18.7667	-0.07		18.7667	-0.196787		18.7667	-0.115454
18.7833	-0.043305		18.7833	-0.057703		18.7833	-0.175154		18.7833	-0.101237
18.8	-0.041357		18.8	-0.053026		18.8	-0.1499		18.8	-0.087409
18.8167	-0.03865		18.8167	-0.050474		18.8167	-0.117541		18.8167	-0.077406
18.8333	-0.036215		18.8333	-0.038433		18.8333	-0.104344		18.8333	-0.073416
18.85	-0.033759		18.85	-0.031822		18.85	-0.095186		18.85	-0.063005
18.8667	-0.030834		18.8667	-0.029742		18.8667	-0.085418		18.8667	-0.057635
18.8833	-0.028669		18.8833	-0.020121		18.8833	-0.07715		18.8833	-0.052045
18.9	-0.026423		18.9	-0.0165		18.9	-0.070752		18.9	-0.045724
18.9167	-0.024621		18.9167	-0.014801		18.9167	-0.063775		18.9167	-0.043092
18.9333	-0.022971		18.9333	-0.013902		18.9333	-0.05723		18.9333	-0.041397
18.95	-0.021411		18.95	-0.012813		18.95	-0.051055		18.95	-0.037652
18.9667	-0.019841		18.9667	-0.012155		18.9667	-0.04415		18.9667	-0.033146
18.9833	-0.017931		18.9833	-0.011526		18.9833	-0.039435		18.9833	-0.029511
19	-0.015751		19	-0.005037		19	-0.03591		19	-0.025926
19.0167	-0.014176		19.0167	0.007112		19.0167	-0.033122		19.0167	-0.022332
19.0333	-0.013514		19.0333	0.019472		19.0333	-0.031037		19.0333	-0.01917
19.05	-0.012452		19.05	0.016252		19.05	-0.028322		19.05	-0.017078
19.0667	-0.01126		19.0667	0.004232		19.0667	-0.025177		19.0667	-0.016316
19.0833	-0.010728		19.0833	-0.001288		19.0833	-0.022423		19.0833	-0.015615
19.1	-0.009786		19.1	-0.004678		19.1	-0.019968		19.1	-0.013983
19.1167	-0.008971		19.1167	-0.005415		19.1167	-0.017655		19.1167	-0.012725
19.1333	-0.00836		19.1333	-0.00402		19.1333	-0.015518		19.1333	-0.011684
19.15	-0.007499		19.15	-0.002706		19.15	-0.01374		19.15	-0.011453
19.1667	-0.006968		19.1667	-0.002651		19.1667	-0.012313		19.1667	-0.010822
19.1833	-0.005907		19.1833	-0.002947		19.1833	-0.010875		19.1833	-0.009972
19.2	-0.004906		19.2	-0.002553		19.2	-0.009758		19.2	-0.008901
19.2167	-0.004225		19.2167	-0.001662		19.2167	-0.008858		19.2167	-0.007837
19.2333	-0.003697		19.2333	-0.001219		19.2333	-0.008045		19.2333	-0.007105
19.25	-0.00368		19.25	-0.001027		19.25	-0.007412		19.25	-0.006113
19.2667	-0.003313		19.2667	-0.000554		19.2667	-0.006829		19.2667	-0.005231
19.2833	-0.003205		19.2833	-0.000462		19.2833	-0.006256		19.2833	-0.00449
19.3	-0.002738		19.3	-0.000249		19.3	-0.005553		19.3	-0.004008
19.3167	-0.00241		19.3167	-0.000277		19.3167	-0.004759		19.3167	-0.003792
19.3333	-0.002677		19.3333	-0.000362		19.3333	-0.003673		19.3333	-0.003733
19.35	-0.002123		19.35	-0.000438		19.35	-0.002476		19.35	-0.003615
19.3667	-0.00168		19.3667	-0.000653		19.3667	-0.001599		19.3667	-0.003036
19.3833	-0.001817		19.3833	-0.000779		19.3833	-0.000623		19.3833	-0.002808
19.4	-0.002173		19.4	-0.000414		19.4	0.000234		19.4	-0.002479
19.4167	-0.001874		19.4167	-6.6e-05		19.4167	0.000838		19.4167	-0.001777
19.4333	-0.001758		19.4333	5.6e-05		19.4333	0.001316		19.4333	-0.001445
19.45	-0.001432		19.45	-7.3e-05		19.45	0.001755		19.45	-0.001644
19.4667	-0.000917		19.4667	-8.1e-05		19.4667	0.002083		19.4667	-0.001713
19.4833	-0.000361		19.4833	0.00062		19.4833	0.001952		19.4833	-0.001721
19.5	-0.000495		19.5	0.001202		19.5	0.00194		19.5	-0.00143
19.5167	-0.000884		19.5167	0.001282		19.5167	0.001884		19.5167	-0.00091
19.5333	-0.000484		19.5333	0.001366		19.5333	0.001514		19.5333	-0.000993
19.55	-0.000155		19.55	0.001541		19.55	0.000924		19.55	-0.001176
19.5667	0.000455		19.5667	0.001565		19.5667	0.000594		19.5667	-0.001189
19.5833	0.000864		19.5833	0.00175		19.5833	0.000444		19.5833	-0.001622
19.6	0.001614		19.6	0.002284		19.6	0.000174		19.6	-0.002335
19.6167	0.001979		19.6167	0.003159		19.6167	-9.6e-05		19.6167	-0.002731
19.6333	0.002126		19.6333	0.003689		19.6333	-0.000289		19.6333	-0.002681
19.65	0.002802		19.65	0.003579		19.65	-0.000661		19.65	-0.002811
19.6667	0.003609		19.6667	0.00332		19.6667	-0.001174		19.6667	-0.003112
19.6833	0.003405		19.6833	0.00276		19.6833	-0.001767		19.6833	-0.003672
19.7	0.002122		19.7	0.00257		19.7	-0.00213		19.7	-0.003662
19.7167	0.001431		19.7167	0.002438		19.7167	-0.002468		19.7167	-0.003211
19.7333	0.001443		19.7333	0.00213		19.7333	-0.002908		19.7333	-0.003295
19.75	0.001646		19.75	0.001962		19.75	-0.003368		19.75	-0.002899
19.7667	0.001208		19.7667	0.001484		19.7667	-0.003888		19.7667	-0.002372
19.7833	0.00035		19.7833	0.000886		19.7833	-0.004138		19.7833	-0.001916
19.8	0.000723		19.8	0.000668		19.8	-0.004059		19.8	-0.00118
19.8167	0.00104		19.8167	0.000288		19.8167	-0.003325		19.8167	-0.000682
19.8333	0.001261		19.8333	-0.000189		19.8333	-0.002351		19.8333	-0.000288
19.85	0.001193		19.85	-0.000486		19.85	-0.001507		19.85	0.000197
19.8667	0.001144		19.8667	-0.000833		19.8667	-0.000462		19.8667	0.000231
19.8833	0.001806		19.8833	-0.00155		19.8833	0.000812		19.8833	-1.4e-05
19.9	0.002177		19.9	-0.001928		19.9	0.001836		19.9	0.000111
19.9167	0.002073		19.9167	-0.001816		19.9167	0.002958		19.9167	0.000119
19.9333	0.002092		19.9333	-0.001595		19.9333	0.004076		19.9333	-0.000233
19.95	0.002222		19.95	-0.001704		19.95	0.005013		19.95	-0.000484
19.9667	0.001802		19.9667	-0.001713		19.9667	0.005891		19.9667	-0.000406
19.9833	0.002222		19.9833	-0.001632		19.9833	0.005858		19.9833	0.000103
20	0.002142		20	-0.001441		20	0.005565		20	0.000601
20.0167	0.002261		20.0167	-0.001288		20.0167	0.005221		20.0167	0.000596
20.0333	0.002324		20.0333	-0.001077		20.0333	0.004865		20.0333	0.000514
20.05	0.002226		20.05	-0.000927		20.05	0.004378		20.05	0.000562
20.0667	0.001799		20.0667	-0.001017		20.0667	0.003852		20.0667	0.000731
20.0833	0.001281		20.0833	-0.001396		20.0833	0.003766		20.0833	0.000109
20.1	0.001324		20.1	-0.001666		20.1	0.00375		20.1	-0.000723
20.1167	0.001297		20.1167	-0.001777		20.1167	0.003951		20.1167	-0.001096
20.1333	0.001131		20.1333	-0.001492		20.1333	0.003791		20.1333	-0.001163
20.15	0.000514		20.15	-0.001258		20.15	0.003461		20.15	-0.00085
20.1667	-0.000252		20.1667	-0.001203		20.1667	0.002771		20.1667	-0.000727
20.1833	-0.001198		20.1833	-0.001528		20.1833	0.001821		20.1833	-0.001214
20.2	-0.002425		20.2	-0.002133		20.2	0.000501		20.2	-0.00183
20.2167	-0.003491		20.2167	-0.00276		20.2167	-0.00013		20.2167	-0.002416
20.2333	-0.003991		20.2333	-0.003981		20.2333	-0.000975		20.2333	-0.002532
20.25	-0.004251		20.25	-0.004333		20.25	-0.001199		20.25	-0.002367
20.2667	-0.003811		20.2667	-0.003004		20.2667	-0.001604		20.2667	-0.002212
20.2833	-0.003941		20.2833	-0.003435		20.2833	-0.001969		20.2833	-0.002258
20.3	-0.003891		20.3	-0.003196		20.3	-0.002334		20.3	-0.002193
20.3167	-0.003597		20.3167	-0.001305		20.3167	-0.002489		20.3167	-0.001981
20.3333	-0.003699		20.3333	-0.000885		20.3333	-0.002262		20.3333	-0.001614
20.35	-0.004581		20.35	-0.000476		20.35	-0.002074		20.35	-0.001326
20.3667	-0.005633		20.3667	0.001103		20.3667	-0.001907		20.3667	-0.001299
20.3833	-0.005675		20.3833	0.001413		20.3833	-0.0014		20.3833	-0.001491
20.4	-0.004606		20.4	0.001392		20.4	-0.000772		20.4	-0.001614
20.4167	-0.004332		20.4167	0.002373		20.4167	-0.000392		20.4167	-0.001729
20.4333	-0.004293		20.4333	0.002724		20.4333	-0.000241		20.4333	-0.001602
20.45	-0.004093		20.45	0.002205		20.45	-0.00051		20.45	-0.001484
20.4667	-0.004154		20.4667	0.002216		20.4667	-0.000629		20.4667	-0.001247
20.4833	-0.003734		20.4833	0.002008		20.4833	-0.000918		20.4833	-0.00112
20.5	-0.002635		20.5	0.001979		20.5	-0.000966		20.5	-0.001153
20.5167	-0.001367		20.5167	0.002498		20.5167	-0.000886		20.5167	-0.001155
20.5333	-0.00012		20.5333	0.003189		20.5333	-0.001216		20.5333	-0.001036
20.55	0.000897		20.55	0.00266		20.55	-0.001276		20.55	-0.000768
20.5667	0.001513		20.5667	0.002342		20.5667	-0.001396		20.5667	-0.000489
20.5833	0.00142		20.5833	0.002393		20.5833	-0.001286		20.5833	0
20.6	0.001737		20.6	0.003904		20.6	-0.001176		20.6	0.000428
20.6167	0.002647		20.6167	0.007393		20.6167	-0.001229		20.6167	0.000992
20.6333	0.003753		20.6333	0.010145		20.6333	-0.001452		20.6333	0.001496
20.65	0.004308		20.65	0.003757		20.65	-0.001566		20.65	0.002051
20.6667	0.004023		20.6667	-0.001691		20.6667	-0.001769		20.6667	0.002485
20.6833	0.003609		20.6833	-0.00427		20.6833	-0.001733		20.6833	0.003019
20.7	0.003694		20.7	-0.004038		20.7	-0.001806		20.7	0.003484
20.7167	0.004094		20.7167	-0.004705		20.7167	-0.001601		20.7167	0.003976
20.7333	0.005023		20.7333	-0.004741		20.7333	-0.001266		20.7333	0.004208
20.75	0.005832		20.75	-0.003937		20.75	-0.001031		20.75	0.00443
20.7667	0.005921		20.7667	-0.002783		20.7667	-0.000716		20.7667	0.005042
20.7833	0.00498		20.7833	-0.002559		20.7833	-0.000401		20.7833	0.005465
20.8	0.004189		20.8	-0.002185		20.8	-0.000376		20.8	0.006047
20.8167	0.003314		20.8167	-0.001702		20.8167	5.2e-05		20.8167	0.006802
20.8333	0.002709		20.8333	-0.00065		20.8333	0.000461		20.8333	0.007614
20.85	0.002165		20.85	0.000352		20.85	0.00086		20.85	0.008237
20.8667	0.00165		20.8667	0.000624		20.8667	0.001579		20.8667	0.008339
20.8833	0.001136		20.8833	0.000576		20.8833	0.002098		20.8833	0.008491
20.9	6.1e-05		20.9	0.001128		20.9	0.002557		20.9	0.009223
20.9167	-0.000252		20.9167	0.002029		20.9167	0.003863		20.9167	0.00967
20.9333	-0.000338		20.9333	0.002481		20.9333	0.004141		20.9333	0.010456
20.95	-0.000964		20.95	0.002282		20.95	0.00407		20.95	0.011621
20.9667	-0.001039		20.9667	0.002573		20.9667	0.003758		20.9667	0.012037
20.9833	-0.000995		20.9833	0.001744		20.9833	0.005377		20.9833	0.012772
21	0.00102		21	0.001216		21	0.006965		21	0.013648
21.0167	0.004968		21.0167	0.003135		21.0167	0.00635		21.0167	0.015643
21.0333	0.007071		21.0333	0.002195		21.0333	0.005216		21.0333	0.013952
21.05	-0.001175		21.05	-0.007946		21.05	-0.011567		21.05	0.00629
21.0667	-0.015011		21.0667	-0.022617		21.0667	-0.03718		21.0667	-0.002601
21.0833	-0.028947		21.0833	-0.040417		21.0833	-0.067743		21.0833	-0.013952
21.1	-0.051084		21.1	-0.057518		21.1	-0.102266		21.1	-0.025644
21.1167	-0.065023		21.1167	-0.067572		21.1167	-0.132736		21.1167	-0.040667
21.1333	-0.082699		21.1333	-0.076896		21.1333	-0.154665		21.1333	-0.055606
21.15	-0.094135		21.15	-0.082621		21.15	-0.168234		21.15	-0.071884
21.1667	-0.094302		21.1667	-0.091566		21.1667	-0.183033		21.1667	-0.081112
21.1833	-0.087908		21.1833	-0.091121		21.1833	-0.188952		21.1833	-0.083271
21.2	-0.081234		21.2	-0.087666		21.2	-0.190681		21.2	-0.079909
21.2167	-0.07571		21.2167	-0.077485		21.2167	-0.18609		21.2167	-0.074561
21.2333	-0.069745		21.2333	-0.067777		21.2333	-0.174419		21.2333	-0.068307
21.25	-0.06433		21.25	-0.059278		21.25	-0.160079		21.25	-0.061473
21.2667	-0.056036		21.2667	-0.05338		21.2667	-0.138548		21.2667	-0.060609
21.2833	-0.048771		21.2833	-0.047181		21.2833	-0.122687		21.2833	-0.054585
21.3	-0.043256		21.3	-0.039463		21.3	-0.109637		21.3	-0.048701
21.3167	-0.038867		21.3167	-0.032151		21.3167	-0.092239		21.3167	-0.043492
21.3333	-0.034471		21.3333	-0.026721		21.3333	-0.080903		21.3333	-0.039816
21.35	-0.030874		21.35	-0.023521		21.35	-0.071607		21.35	-0.03716
21.3667	-0.028048		21.3667	-0.020532		21.3667	-0.062341		21.3667	-0.035124
21.3833	-0.024961		21.3833	-0.017472		21.3833	-0.055595		21.3833	-0.033668
21.4	-0.022995		21.4	-0.013763		21.4	-0.049719		21.4	-0.032052
21.4167	-0.02106		21.4167	-0.007111		21.4167	-0.044889		21.4167	-0.030632
21.4333	-0.019981		21.4333	-0.004152		21.4333	-0.040323		21.4333	-0.028984
21.45	-0.018132		21.45	-0.005024		21.45	-0.036356		21.45	-0.027817
21.4667	-0.016563		21.4667	-0.003946		21.4667	-0.032879		21.4667	-0.026319
21.4833	-0.014823		21.4833	-0.002157		21.4833	-0.030342		21.4833	-0.024581
21.5	-0.012934		21.5	-0.001529		21.5	-0.026685		21.5	-0.023164
21.5167	-0.011333		21.5167	-0.00165		21.5167	-0.022847		21.5167	-0.022272
21.5333	-0.010401		21.5333	-0.000855		21.5333	-0.020304		21.5333	-0.021354
21.55	-0.009698		21.55	-0.000151		21.55	-0.017831		21.55	-0.020145
21.5667	-0.008945		21.5667	0.000184		21.5667	-0.015658		21.5667	-0.018767
21.5833	-0.008103		21.5833	0.000769		21.5833	-0.013974		21.5833	-0.017378
21.6	-0.00717		21.6	0.001573		21.6	-0.012221		21.6	-0.016439
21.6167	-0.006662		21.6167	0.001547		21.6167	-0.01065		21.6167	-0.015607
21.6333	-0.006065		21.6333	0.001096		21.6333	-0.009185		21.6333	-0.014838
21.65	-0.005888		21.65	0.001135		21.65	-0.007849		21.65	-0.014098
21.6667	-0.005681		21.6667	0.001204		21.6667	-0.006684		21.6667	-0.013429
21.6833	-0.005144		21.6833	0.001082		21.6833	-0.005509		21.6833	-0.01283
21.7	-0.004937		21.7	0.000941		21.7	-0.004583		21.7	-0.011911
21.7167	-0.0047		21.7167	0.001237		21.7167	-0.003943		21.7167	-0.010757
21.7333	-0.003728		21.7333	0.000918		21.7333	-0.00365		21.7333	-0.009758
21.75	-0.003346		21.75	6.8e-05		21.75	-0.003657		21.75	-0.009028
21.7667	-0.003354		21.7667	-0.000491		21.7667	-0.003724		21.7667	-0.008199
21.7833	-0.003172		21.7833	-0.000881		21.7833	-0.003531		21.7833	-0.007379
21.8	-0.003049		21.8	-0.001671		21.8	-0.003168		21.8	-0.006549
21.8167	-0.003181		21.8167	-0.001913		21.8167	-0.002841		21.8167	-0.005771
21.8333	-0.00317		21.8333	-0.001923		21.8333	-0.002522		21.8333	-0.005225
21.85	-0.003059		21.85	-0.003433		21.85	-0.002063		21.85	-0.004649
21.8667	-0.003089		21.8667	-0.006062		21.8667	-0.001304		21.8667	-0.004424
21.8833	-0.003578		21.8833	-0.004992		21.8833	-0.000575		21.8833	-0.004128
21.9	-0.003957		21.9	0.004248		21.9	-6.6e-05		21.9	-0.003912
21.9167	-0.004108		21.9167	0.002138		21.9167	0.0009		21.9167	-0.003672
21.9333	-0.004087		21.9333	-0.010979		21.9333	0.00153		21.9333	-0.003409
21.95	-0.004086		21.95	-0.008666		21.95	0.00112		21.95	-0.003116
21.9667	-0.004164		21.9667	-0.000252		21.9667	0.00039		21.9667	-0.002983
21.9833	-0.004253		21.9833	0.009411		21.9833	-0.000191		21.9833	-0.00277
22	-0.004432		22	0.010364		22	-0.000521		22	-0.002517
22.0167	-0.004724		22.0167	0.005952		22.0167	-0.00082		22.0167	-0.002318
22.0333	-0.00504		22.0333	0.001837		22.0333	-0.001193		22.0333	-0.001895
22.05	-0.005315		22.05	-0.002048		22.05	-0.000657		22.05	-0.001643
22.0667	-0.005251		22.0667	-0.001664		22.0667	-0.000151		22.0667	-0.00162
22.0833	-0.005276		22.0833	-0.001179		22.0833	0.000196		22.0833	-0.001697
22.1	-0.005092		22.1	-0.000404		22.1	0.000252		22.1	-0.001764
22.1167	-0.005284		22.1167	6.7e-05		22.1167	0.000134		22.1167	-0.001588
22.1333	-0.00487		22.1333	-0.000232		22.1333	-0.000266		22.1333	-0.001236
22.15	-0.005346		22.15	-0.000932		22.15	-0.000307		22.15	-0.000784
22.1667	-0.005832		22.1667	-0.000592		22.1667	-2.8e-05		22.1667	-0.000752
22.1833	-0.005027		22.1833	-0.000472		22.1833	0.000272		22.1833	-0.00082
22.2	-0.000513		22.2	-0.000592		22.2	5.1e-05		22.2	-0.000578
22.2167	0.007449		22.2167	-0.001631		22.2167	-0.00032		22.2167	-0.000453
22.2333	0.017822		22.2333	-0.003921		22.2333	-0.000691		22.2333	-0.000378
22.25	0.021124		22.25	-0.007301		22.25	-0.000942		22.25	-0.000263
22.2667	0.018037		22.2667	-0.000691		22.2667	-0.000933		22.2667	-0.000238
22.2833	0.01511		22.2833	0.013709		22.2833	-0.000404		22.2833	-0.000253
22.3	0.012113		22.3	0.00689		22.3	0.000315		22.3	-0.000349
22.3167	0.009349		22.3167	-0.008316		22.3167	0.000758		22.3167	-0.000611
22.3333	0.007535		22.3333	-0.002799		22.3333	0.000704		22.3333	-0.000907
22.35	0.005771		22.35	-0.000712		22.35	0.000681		22.35	-0.000574
22.3667	0.004368		22.3667	8.5e-05		22.3667	0.000867		22.3667	-0.000391
22.3833	0.004294		22.3833	0.001472		22.3833	0.001063		22.3833	-0.000688
22.4	0.00376		22.4	0.00145		22.4	0.001219		22.4	-0.000724
22.4167	0.002616		22.4167	0.001255		22.4167	0.001603		22.4167	-0.000807
22.4333	0.00058		22.4333	0.001645		22.4333	0.002023		22.4333	-0.001079
22.45	-0.000676		22.45	0.001515		22.45	0.002083		22.45	-0.000931
22.4667	-0.001462		22.4667	0.001505		22.4667	0.001983		22.4667	-0.001022
22.4833	-0.001527		22.4833	0.001576		22.4833	0.001823		22.4833	-0.001384
22.5	-0.001593		22.5	0.001516		22.5	0.001163		22.5	-0.001626
22.5167	-0.001948		22.5167	0.001587		22.5167	0.000463		22.5167	-0.001741
22.5333	-0.0026		22.5333	0.001574		22.5333	0.000129		22.5333	-0.001639
22.55	-0.002502		22.55	0.000741		22.55	0.000106		22.55	-0.001586
22.5667	-0.002594		22.5667	0.001028		22.5667	5.3e-05		22.5667	-0.001804
22.5833	-0.002346		22.5833	0.001215		22.5833	-0.000181		22.5833	-0.002771
22.6	-0.002017		22.6	0.001273		22.6	-0.000494		22.6	-0.002909
22.6167	-0.001595		22.6167	0.0015		22.6167	-0.000647		22.6167	-0.002186
22.6333	-0.000853		22.6333	0.001654		22.6333	-0.000643		22.6333	-0.000836
22.65	-0.000301		22.65	0.001558		22.65	-0.000369		22.65	-0.002285
22.6667	6e-05		22.6667	0.001532		22.6667	-6.5e-05		22.6667	-0.006175
22.6833	-0.000208		22.6833	0.001536		22.6833	-9.1e-05		22.6833	-0.012695
22.7	-0.000876		22.7	0.001289		22.7	2.3e-05		22.7	-0.004245
22.7167	-0.001504		22.7167	0.001031		22.7167	-1.3e-05		22.7167	0.002035
22.7333	-0.001454		22.7333	0.000897		22.7333	-0.000201		22.7333	0.026123
22.75	-0.001244		22.75	0.000614		22.75	-0.000469		22.75	0.015142
22.7667	-0.000905		22.7667	0.00041		22.7667	-0.000707		22.7667	0.002911
22.7833	-0.000305		22.7833	-0.000203		22.7833	-0.000855		22.7833	-0.003471
22.8	-5e-06		22.8	-0.000797		22.8	-0.000973		22.8	-0.003432
22.8167	0.000413		22.8167	-0.001237		22.8167	-0.000589		22.8167	-0.002208
22.8333	0.000648		22.8333	-0.001195		22.8333	0.000133		22.8333	-0.000734
22.85	0.000782		22.85	-0.001123		22.85	0.000575		22.85	-0.00046
22.8667	0.000996		22.8667	-0.001011		22.8667	0.001047		22.8667	-0.000366
22.8833	0.000571		22.8833	-0.001249		22.8833	0.001318		22.8833	-9.2e-05
22.9	-0.000225		22.9	-0.001457		22.9	0.00152		22.9	-0.000218
22.9167	-0.000834		22.9167	-0.001965		22.9167	0.001645		22.9167	-0.000476
22.9333	-0.001008		22.9333	-0.002433		22.9333	0.001869		22.9333	-0.000434
22.95	-0.001872		22.95	-0.002551		22.95	0.001892		22.95	-0.000152
22.9667	-0.002426		22.9667	-0.002179		22.9667	0.001976		22.9667	-0.00023
22.9833	-0.00188		22.9833	-0.001417		22.9833	0.00206		22.9833	-0.000218
23	-0.001613		23	-0.000575		23	0.002043		23	-0.000346
23.0167	-0.001761		23.0167	-7.4e-05		23.0167	0.001779		23.0167	-0.000332
23.0333	-0.001435		23.0333	0.000257		23.0333	0.001702		23.0333	-0.000337
23.05	-0.001218		23.05	0.000698		23.05	0.001666		23.05	-0.000173
23.0667	-0.001602		23.0667	0.001489		23.0667	0.00168		23.0667	0.000171
23.0833	-0.001625		23.0833	0.00219		23.0833	0.001634		23.0833	0.000475
23.1	-0.000959		23.1	0.002351		23.1	0.001397		23.1	0.00065
23.1167	-5.4e-05		23.1167	0.002162		23.1167	0.001208		23.1167	0.0006
23.1333	5.6e-05		23.1333	0.001902		23.1333	0.001095		23.1333	0.000881
23.15	0.000896		23.15	0.001642		23.15	0.000782		23.15	0.001262
23.1667	0.001825		23.1667	0.001272		23.1667	0.000329		23.1667	0.001283
23.1833	0.002475		23.1833	0.000702		23.1833	0.000175		23.1833	0.001604
23.2	0.002785		23.2	0.000552		23.2	1.2e-05		23.2	0.002135
23.2167	0.002795		23.2167	0.000439		23.2167	-0.00018		23.2167	0.002794
23.2333	0.002872		23.2333	0.000594		23.2333	-0.000481		23.2333	0.003495
23.25	0.003519		23.25	0.000479		23.25	-0.000691		23.25	0.004186
23.2667	0.003836		23.2667	0.000235		23.2667	-0.000802		23.2667	0.004856
23.2833	0.003593		23.2833	-0.00053		23.2833	-0.001043		23.2833	0.005117
23.3	0.00327		23.3	-0.001005		23.3	-0.001464		23.3	0.005217
23.3167	0.002844		23.3167	-0.001186		23.3167	-0.001869		23.3167	0.005554
23.3333	0.002445		23.3333	-0.001642		23.3333	-0.001897		23.3333	0.006058
23.35	0.001916		23.35	-0.002067		23.35	-0.001936		23.35	0.006743
23.3667	0.000946		23.3667	-0.002203		23.3667	-0.002044		23.3667	0.007718
23.3833	5.7e-05		23.3833	-0.002178		23.3833	-0.002283		23.3833	0.008153
23.4	-0.001092		23.4	-0.002464		23.4	-0.002061		23.4	0.008368
23.4167	-0.002829		23.4167	-0.002447		23.4167	-0.001767		23.4167	0.008897
23.4333	-0.004675		23.4333	-0.001947		23.4333	-0.001399		23.4333	0.009435
23.45	-0.00606		23.45	-0.001926		23.45	-0.001991		23.45	0.009602
23.4667	-0.008306		23.4667	-0.002426		23.4667	-0.002724		23.4667	0.00973
23.4833	-0.011111		23.4833	-0.002696		23.4833	-0.003816		23.4833	0.009838
23.5	-0.012336		23.5	-0.002535		23.5	-0.002678		23.5	0.010655
23.5167	-0.011443		23.5167	-0.000361		23.5167	-0.001428		23.5167	0.011624
23.5333	-0.00913		23.5333	-8.3e-05		23.5333	0.001345		23.5333	0.008882
23.55	-0.012698		23.55	-0.005194		23.55	-0.009872		23.55	0.0039
23.5667	-0.022955		23.5667	-0.016965		23.5667	-0.020609		23.5667	-0.000242
23.5833	-0.032432		23.5833	-0.028947		23.5833	-0.031357		23.5833	-0.004534
23.6	-0.04699		23.6	-0.039638		23.6	-0.038874		23.6	-0.008366
23.6167	-0.058199		23.6167	-0.040754		23.6167	-0.046268		23.6167	-0.012195
23.6333	-0.069149		23.6333	-0.043713		23.6333	-0.05199		23.6333	-0.020507
23.65	-0.0743		23.65	-0.047032		23.65	-0.054231		23.65	-0.028839
23.6667	-0.0711		23.6667	-0.051191		23.6667	-0.056792		23.6667	-0.038331
23.6833	-0.066341		23.6833	-0.05186		23.6833	-0.056323		23.6833	-0.047272
23.7	-0.062721		23.7	-0.05272		23.7	-0.057215		23.7	-0.048874
23.7167	-0.058914		23.7167	-0.051601		23.7167	-0.058343		23.7167	-0.04883
23.7333	-0.055669		23.7333	-0.047004		23.7333	-0.058538		23.7333	-0.048412
23.75	-0.051763		23.75	-0.043557		23.75	-0.054432		23.75	-0.046545
23.7667	-0.047768		23.7667	-0.03669		23.7667	-0.051737		23.7667	-0.044547
23.7833	-0.043583		23.7833	-0.029183		23.7833	-0.050712		23.7833	-0.04161
23.8	-0.039608		23.8	-0.021615		23.8	-0.048677		23.8	-0.038312
23.8167	-0.036295		23.8167	-0.018538		23.8167	-0.044538		23.8167	-0.034535
23.8333	-0.032985		23.8333	-0.016431		23.8333	-0.039635		23.8333	-0.031669
23.85	-0.030225		23.85	-0.015073		23.85	-0.036613		23.85	-0.030642
23.8667	-0.027585		23.8667	-0.014986		23.8667	-0.03389		23.8667	-0.030206
23.8833	-0.025435		23.8833	-0.014589		23.8833	-0.031268		23.8833	-0.02892
23.9	-0.023405		23.9	-0.013471		23.9	-0.028225		23.9	-0.027883
23.9167	-0.021108		23.9167	-0.011912		23.9167	-0.024999		23.9167	-0.027463
23.9333	-0.018794		23.9333	-0.01108		23.9333	-0.021878		23.9333	-0.026909
23.95	-0.016191		23.95	-0.010588		23.95	-0.018967		23.95	-0.025644
23.9667	-0.013977		23.9667	-0.009866		23.9667	-0.016306		23.9667	-0.024069
23.9833	-0.011903		23.9833	-0.006474		23.9833	-0.013936		23.9833	-0.022865
24	-0.009789		24	-0.006153		24	-0.012015		24	-0.02135
24.0167	-0.007969		24.0167	-0.006246		24.0167	-0.01027		24.0167	-0.019988
24.0333	-0.006453		24.0333	-0.005786		24.0333	-0.009051		24.0333	-0.018875
24.05	-0.006187		24.05	-0.004836		24.05	-0.008661		24.05	-0.017633
24.0667	-0.00616		24.0667	-0.003956		24.0667	-0.008512		24.0667	-0.016491
24.0833	-0.005584		24.0833	-0.003555		24.0833	-0.008142		24.0833	-0.015528
24.1	-0.004488		24.1	-0.002565		24.1	-0.007533		24.1	-0.014536
24.1167	-0.003535		24.1167	-0.001638		24.1167	-0.006539		24.1167	-0.013371
24.1333	-0.002448		24.1333	-0.001506		24.1333	-0.005539		24.1333	-0.012622
24.15	-0.00144		24.15	-0.001523		24.15	-0.00462		24.15	-0.011933
24.1667	-0.000902		24.1667	-0.00069		24.1667	-0.003791		24.1667	-0.011393
24.1833	-0.000914		24.1833	0.000213		24.1833	-0.003162		24.1833	-0.010874
24.2	-0.001286		24.2	0.000846		24.2	-0.002753		24.2	-0.010264
24.2167	-0.002052		24.2167	0.000597		24.2167	-0.002719		24.2167	-0.009807
24.2333	-0.002474		24.2333	0.000246		24.2333	-0.00323		24.2333	-0.009351
24.25	-0.001025		24.25	0.000576		24.25	-0.00366		24.25	-0.008985
24.2667	0.000443		24.2667	0.000395		24.2667	-0.003871		24.2667	-0.008399
24.2833	0.001202		24.2833	0.000844		24.2833	-0.003681		24.2833	-0.007763
24.3	0.00087		24.3	0.000964		24.3	-0.003682		24.3	-0.006897
24.3167	0.001023		24.3167	0.000693		24.3167	-0.003505		24.3167	-0.006074
24.3333	0.000991		24.3333	0.000213		24.3333	-0.003281		24.3333	-0.005475
24.35	0.001379		24.35	0.000102		24.35	-0.002957		24.35	-0.005106
24.3667	0.002477		24.3667	9.2e-05		24.3667	-0.002383		24.3667	-0.004827
24.3833	0.002425		24.3833	-0.000289		24.3833	-0.00163		24.3833	-0.004588
24.4	0.002122		24.4	-0.000649		24.4	-0.000696		24.4	-0.004199
24.4167	0.001293		24.4167	-0.000278		24.4167	0.000831		24.4167	-0.003936
24.4333	0.000646		24.4333	-1.6e-05		24.4333	0.002441		24.4333	-0.003912
24.45	0.000729		24.45	-4e-06		24.45	0.00323		24.45	-0.003618
24.4667	0.000632		24.4667	0.000329		24.4667	0.0036		24.4667	-0.003514
24.4833	0.000335		24.4833	0.000961		24.4833	0.0038		24.4833	-0.003359
24.5	-2e-06		24.5	0.001283		24.5	0.003729		24.5	-0.002875
24.5167	-0.00096		24.5167	0.001248		24.5167	0.003407		24.5167	-0.002574
24.5333	-0.001699		24.5333	0.001175		24.5333	0.002904		24.5333	-0.00233
24.55	-0.001749		24.55	0.001242		24.55	0.00316		24.55	-0.002495
24.5667	-0.001958		24.5667	0.001789		24.5667	0.003246		24.5667	-0.002431
24.5833	-0.001838		24.5833	0.002317		24.5833	0.003163		24.5833	-0.002187
24.6	-0.001747		24.6	0.002734		24.6	0.003319		24.6	-0.002063
24.6167	-0.0012		24.6167	0.003083		24.6167	0.002834		24.6167	-0.001905
24.6333	-0.001018		24.6333	0.003004		24.6333	0.002629		24.6333	-0.001387
24.65	-0.000727		24.65	0.003725		24.65	0.002684		24.65	-0.00112
24.6667	-0.000395		24.6667	0.004007		24.6667	0.002569		24.6667	-0.000932
24.6833	-3e-06		24.6833	0.002858		24.6833	0.002264		24.6833	-0.000645
24.7	0.000249		24.7	0.0019		24.7	0.001759		24.7	-0.000288
24.7167	0.000716		24.7167	0.001248		24.7167	0.00133		24.7167	-0.000487
24.7333	0.000746		24.7333	0.000716		24.7333	0.001027		24.7333	-0.000718
24.75	0.000696		24.75	0.000163		24.75	0.000194		24.75	-0.00047
24.7667	0.000536		24.7667	-0.000449		24.7667	-0.001028		24.7667	-0.000341
24.7833	0.000316		24.7833	-0.000502		24.7833	-0.001901		24.7833	-0.000462
24.8	7.6e-05		24.8	-0.000555		24.8	-0.002514		24.8	-0.000603
24.8167	-0.00024		24.8167	-0.001086		24.8167	-0.002846		24.8167	-0.000362
24.8333	-0.000475		24.8333	-0.001505		24.8333	-0.003026		24.8333	1.9e-05
24.85	-0.00054		24.85	-0.001664		24.85	-0.002646		24.85	-9.1e-05
24.8667	-0.000805		24.8667	-0.001694		24.8667	-0.002167		24.8667	-1.1e-05
24.8833	-0.0011		24.8833	-0.001833		24.8833	-0.001857		24.8833	-0.000101
24.9	-0.001195		24.9	-0.001802		24.9	-0.001577		24.9	-0.000251
24.9167	-0.001268		24.9167	-0.001885		24.9167	-0.001239		24.9167	-0.000227
24.9333	-0.001441		24.9333	-0.001581		24.9333	-0.000981		24.9333	-0.000424
24.95	-0.001674		24.95	-0.001778		24.95	-0.000724		24.95	-0.000392
24.9667	-0.002007		24.9667	-0.001894		24.9667	-0.000647		24.9667	-0.000489
24.9833	-0.002471		24.9833	-0.001431		24.9833	-0.00072		24.9833	-0.000256
25	-0.003054		25	-0.001147		25	-0.000762		25	-0.000154
25.0167	-0.003494		25.0167	-0.001209		25.0167	-0.000967		25.0167	0.000132
25.0333	-0.003604		25.0333	-0.001239		25.0333	-0.001052		25.0333	0.000469
25.05	-0.003694		25.05	-0.000988		25.05	-0.001238		25.05	0.000646
25.0667	-0.003704		25.0667	-0.000677		25.0667	-0.001474		25.0667	0.000653
25.0833	-0.003344		25.0833	-0.000977		25.0833	-0.001359		25.0833	0.000739
25.1	-0.002475		25.1	-0.001066		25.1	-0.001235		25.1	0.000646
25.1167	-0.002227		25.1167	-0.001262		25.1167	-0.001231		25.1167	0.000376
25.1333	-0.001696		25.1333	-0.000946		25.1333	-0.001057		25.1333	0.000228
25.15	-0.000924		25.15	-0.00054		25.15	-0.001013		25.15	6e-05
25.1667	-0.000412		25.1667	-0.000334		25.1667	-0.000969		25.1667	-4.8e-05
25.1833	0.00018		25.1833	-0.000438		25.1833	-0.001025		25.1833	-0.000215
25.2	0.000811		25.2	-0.001432		25.2	-0.000881		25.2	-0.000353
25.2167	0.001147		25.2167	-0.002173		25.2167	-0.000535		25.2167	-0.000459
25.2333	0.001196		25.2333	-0.00309		25.2333	-0.000145		25.2333	-0.000421
25.25	0.001095		25.25	-0.003498		25.25	-0.000136		25.25	-0.000513
25.2667	0.000773		25.2667	-0.003666		25.2667	-0.000246		25.2667	-0.000455
25.2833	0.000382		25.2833	-0.004924		25.2833	-0.000317		25.2833	-0.000428
25.3	0.00054		25.3	-0.007522		25.3	-0.000248		25.3	-0.00072
25.3167	0.00065		25.3167	-0.009322		25.3167	3.8e-05		25.3167	-0.00098
25.3333	0.00094		25.3333	-0.003766		25.3333	0.00033		25.3333	-0.000975
25.35	0.001169		25.35	0.00363		25.35	0.000863		25.35	-0.001151
25.3667	0.001219		25.3667	0.006926		25.3667	0.001065		25.3667	-0.001046
25.3833	0.001169		25.3833	0.003712		25.3833	0.001208		25.3833	-0.000891
25.4	0.000979		25.4	0.001788		25.4	0.00147		25.4	-0.000757
25.4167	0.000585		25.4167	0.001258		25.4167	0.001731		25.4167	-0.00051
25.4333	-2.2e-05		25.4333	0.001283		25.4333	0.002294		25.4333	-0.000405
25.45	-0.000799		25.45	0.001848		25.45	0.002907		25.45	-0.00025
25.4667	-0.001546		25.4667	0.002843		25.4667	0.003209		25.4667	-9.5e-05
25.4833	-0.002043		25.4833	0.003518		25.4833	0.003372		25.4833	0.00022
25.5	-0.00258		25.5	0.003493		25.5	0.003594		25.5	0.000505
25.5167	-0.003086		25.5167	0.003136		25.5167	0.003766		25.5167	0.000452
25.5333	-0.003398		25.5333	0.003649		25.5333	0.00374		25.5333	0.000432
25.55	-0.00345		25.55	0.004362		25.55	0.003735		25.55	0.000543
25.5667	-0.003242		25.5667	0.004836		25.5667	0.003679		25.5667	0.000723
25.5833	-0.003034		25.5833	0.004639		25.5833	0.003103		25.5833	0.000783
25.6	-0.002486		25.6	0.004753		25.6	0.002617		25.6	0.000803
25.6167	-0.001579		25.6167	0.005174		25.6167	0.002187		25.6167	0.001006
25.6333	-0.000698		25.6333	0.005215		25.6333	0.001616		25.6333	0.001485
25.65	0.000283		25.65	0.004626		25.65	0.000774		25.65	0.001965
25.6667	0.001125		25.6667	0.004378		25.6667	6.2e-05		25.6667	0.002125
25.6833	0.001636		25.6833	0.003999		25.6833	-0.00038		25.6833	0.002345
25.7	0.002137		25.7	0.00302		25.7	-0.000522		25.7	0.002465
25.7167	0.002776		25.7167	0.001614		25.7167	-0.000554		25.7167	0.002764
25.7333	0.003952		25.7333	0.00078		25.7333	-0.000656		25.7333	0.003194
25.75	0.005829		25.75	-0.000634		25.75	-0.000818		25.75	0.003404
25.7667	0.007916		25.7667	-0.002478		25.7667	-0.00134		25.7667	0.003814
25.7833	0.007592		25.7833	-0.003792		25.7833	-0.002081		25.7833	0.004224
25.8	0.006389		25.8	-0.003786		25.8	-0.002663		25.8	0.004634
25.8167	0.005657		25.8167	-0.003756		25.8167	-0.00306		25.8167	0.004948
25.8333	0.006682		25.8333	-0.003773		25.8333	-0.003125		25.8333	0.005421
25.85	0.007567		25.85	-0.00331		25.85	-0.003229		25.85	0.005973
25.8667	0.007322		25.8667	-0.003247		25.8667	-0.003323		25.8667	0.006526
25.8833	0.005637		25.8833	-0.003755		25.8833	-0.003678		25.8833	0.007389
25.9	0.004692		25.9	-0.004362		25.9	-0.003372		25.9	0.008172
25.9167	0.003277		25.9167	-0.004198		25.9167	-0.002944		25.9167	0.008777
25.9333	0.001215		25.9333	-0.003669		25.9333	-0.001766		25.9333	0.00943
25.95	-0.000876		25.95	-0.003669		25.95	-0.001239		25.95	0.009923
25.9667	-0.001617		25.9667	-0.00368		25.9667	-0.001032		25.9667	0.010206
25.9833	-0.001778		25.9833	-0.0036		25.9833	-0.001184		25.9833	0.01094
26	-0.001329		26	-0.005301		26	0.000633		26	0.012443
26.0167	-0.002567		26.0167	-0.00822		26.0167	0.001934		26.0167	0.014619
26.0333	-0.004058		26.0333	-0.008584		26.0333	0.002064		26.0333	0.015601
26.05	-0.007559		26.05	-0.007608		26.05	-0.006496		26.05	0.012062
26.0667	-0.018811		26.0667	-0.015932		26.0667	-0.011915		26.0667	0.001254
26.0833	-0.031752		26.0833	-0.031216		26.0833	-0.014555		26.0833	-0.004844
26.1	-0.050434		26.1	-0.045421		26.1	-0.017585		26.1	-0.007043
26.1167	-0.059577		26.1167	-0.044893		26.1167	-0.0188		26.1167	-0.00913
26.1333	-0.073984		26.1333	-0.034208		26.1333	-0.019474		26.1333	-0.0121
26.15	-0.07396		26.15	-0.031453		26.15	-0.020709		26.15	-0.019089
26.1667	-0.068496		26.1667	-0.032908		26.1667	-0.021783		26.1667	-0.028349
26.1833	-0.064892		26.1833	-0.032163		26.1833	-0.022377		26.1833	-0.034098
26.2	-0.061199		26.2	-0.030248		26.2	-0.023422		26.2	-0.036358
26.2167	-0.056723		26.2167	-0.02951		26.2167	-0.023151		26.2167	-0.036759
26.2333	-0.052089		26.2333	-0.027253		26.2333	-0.022507		26.2333	-0.036269
26.25	-0.047165		26.25	-0.024276		26.25	-0.022053		26.25	-0.03538
26.2667	-0.04324		26.2667	-0.021359		26.2667	-0.02149		26.2667	-0.034451
26.2833	-0.038636		26.2833	-0.019103		26.2833	-0.020336		26.2833	-0.033681
26.3	-0.033642		26.3	-0.017096		26.3	-0.019672		26.3	-0.033332
26.3167	-0.028771		26.3167	-0.015645		26.3167	-0.019012		26.3167	-0.032896
26.3333	-0.025291		26.3333	-0.014584		26.3333	-0.017878		26.3333	-0.032207
26.35	-0.021801		26.35	-0.013412		26.35	-0.016964		26.35	-0.031429
26.3667	-0.019261		26.3667	-0.011581		26.3667	-0.0157		26.3667	-0.030621
26.3833	-0.017981		26.3833	-0.01024		26.3833	-0.014486		26.3833	-0.029793
26.4	-0.017301		26.4	-0.008718		26.4	-0.013582		26.4	-0.029025
26.4167	-0.01634		26.4167	-0.007112		26.4167	-0.0124		26.4167	-0.02771
26.4333	-0.014498		26.4333	-0.005773		26.4333	-0.010803		26.4333	-0.026583
26.45	-0.012647		26.45	-0.004745		26.45	-0.009156		26.45	-0.025376
26.4667	-0.010545		26.4667	-0.003886		26.4667	-0.007349		26.4667	-0.024149
26.4833	-0.009294		26.4833	-0.003267		26.4833	-0.005551		26.4833	-0.023082
26.5	-0.008923		26.5	-0.002089		26.5	-0.003744		26.5	-0.021925
26.5167	-0.008826		26.5167	-0.000784		26.5167	-0.002159		26.5167	-0.021043
26.5333	-0.008668		26.5333	0.000165		26.5333	-0.000886		26.5333	-0.020226
26.55	-0.00851		26.55	0.001333		26.55	1.7e-05		26.55	-0.01905
26.5667	-0.008131		26.5667	0.002252		26.5667	0.00072		26.5667	-0.018044
26.5833	-0.007853		26.5833	0.00242		26.5833	0.001252		26.5833	-0.017648
26.6	-0.007525		26.6	0.002699		26.6	0.001845		26.6	-0.016982
26.6167	-0.007097		26.6167	0.002565		26.6167	0.001497		26.6167	-0.015961
26.6333	-0.006327		26.6333	0.003346		26.6333	0.001338		26.6333	-0.015226
26.65	-0.005597		26.65	0.003938		26.65	0.001759		26.65	-0.014451
26.6667	-0.004946		26.6667	0.004309		26.6667	0.00194		26.6667	-0.013505
26.6833	-0.004066		26.6833	0.00426		26.6833	0.001951		26.6833	-0.01241
26.7	-0.003406		26.7	0.003622		26.7	0.001702		26.7	-0.011505
26.7167	-0.002791		26.7167	0.003242		26.7167	0.001303		26.7167	-0.010665
26.7333	-0.002143		26.7333	0.002898		26.7333	0.001145		26.7333	-0.010141
26.75	-0.001275		26.75	0.002555		26.75	0.000976		26.75	-0.009646
26.7667	-0.000228		26.7667	0.002302		26.7667	0.000548		26.7667	-0.008662
26.7833	-0.00033		26.7833	0.001669		26.7833	0.000479		26.7833	-0.007687
26.8	-0.001102		26.8	0.000765		26.8	8.1e-05		26.8	-0.006862
26.8167	-0.000624		26.8167	-9e-06		26.8167	-0.000507		26.8167	-0.00611
26.8333	0.000117		26.8333	-0.000895		26.8333	-0.001102		26.8333	-0.005279
26.85	0.000128		26.85	-0.001562		26.85	-0.001908		26.85	-0.004468
26.8667	-0.000661		26.8667	-0.002499		26.8667	-0.002643		26.8667	-0.003916
26.8833	-0.001589		26.8833	-0.002735		26.8833	-0.002749		26.8833	-0.003575
26.9	-0.002788		26.9	-0.003092		26.9	-0.003044		26.9	-0.003094
26.9167	-0.00341		26.9167	-0.003659		26.9167	-0.003397		26.9167	-0.002876
26.9333	-0.004138		26.9333	-0.005036		26.9333	-0.003286		26.9333	-0.002715
26.95	-0.004955		26.95	-0.007324		26.95	-0.003284		26.95	-0.002434
26.9667	-0.006292		26.9667	-0.009122		26.9667	-0.002522		26.9667	-0.002413
26.9833	-0.00644		26.9833	-0.00887		26.9833	-0.00093		26.9833	-0.002392
27	-0.006767		27	-0.002128		27	0.000272		27	-0.002701
27.0167	-0.006838		27.0167	0.001888		27.0167	0.00131		27.0167	-0.002623
27.0333	-0.006446		27.0333	-0.000708		27.0333	0.0023		27.0333	-0.002729
27.05	-0.005955		27.05	-0.001624		27.05	0.00329		27.05	-0.002786
27.0667	-0.004823		27.0667	-0.001189		27.0667	0.0044		27.0667	-0.002693
27.0833	-0.005042		27.0833	0.000115		27.0833	0.00506		27.0833	-0.002979
27.1	-0.00494		27.1	-0.000311		27.1	0.00552		27.1	-0.002936
27.1167	-0.004307		27.1167	0.000814		27.1167	0.004849		27.1167	-0.002691
27.1333	-0.003043		27.1333	0.002701		27.1333	0.003756		27.1333	-0.002405
27.15	-0.002169		27.15	0.005258		27.15	0.003283		27.15	-0.002239
27.1667	-0.001445		27.1667	0.006936		27.1667	0.00276		27.1667	-0.002093
27.1833	-0.00077		27.1833	0.007423		27.1833	0.002717		27.1833	-0.001996
27.2	-0.000476		27.2	0.009481		27.2	0.002824		27.2	-0.00196
27.2167	0.000448		27.2167	0.010934		27.2167	0.003269		27.2167	-0.001846
27.2333	0.000889		27.2333	0.01105		27.2333	0.003011		27.2333	-0.001459
27.25	0.001661		27.25	0.009276		27.25	0.002932		27.25	-0.000823
27.2667	0.002552		27.2667	0.006311		27.2667	0.002744		27.2667	-0.000266
27.2833	0.002954		27.2833	0.005257		27.2833	0.002135		27.2833	0.00021
27.3	0.003005		27.3	0.004543		27.3	0.000467		27.3	0.000557
27.3167	0.002854		27.3167	0.003913		27.3167	-0.001397		27.3167	0.000639
27.3333	0.002598		27.3333	0.002921		27.3333	-0.002491		27.3333	0.000678
27.35	0.002201		27.35	0.00181		27.35	-0.002005		27.35	0.000687
27.3667	0.001875		27.3667	0.001308		27.3667	-0.001779		27.3667	0.000555
27.3833	0.001498		27.3833	0.000227		27.3833	-0.002013		27.3833	0.000324
27.4	0.001282		27.4	-0.000285		27.4	-0.002707		27.4	0.000133
27.4167	0.001119		27.4167	-0.000609		27.4167	-0.00266		27.4167	0.000414
27.4333	0.001043		27.4333	-0.000907		27.4333	-0.00198		27.4333	0.000666
27.45	0.000897		27.45	-0.001064		27.45	-0.0015		27.45	0.000899
27.4667	0.000851		27.4667	-0.001252		27.4667	-0.00141		27.4667	0.001151
27.4833	0.001035		27.4833	-0.00114		27.4833	-0.00131		27.4833	0.001353
27.5	0.001018		27.5	-0.000977		27.5	-0.000821		27.5	0.001556
27.5167	0.00116		27.5167	-0.001184		27.5167	0.000239		27.5167	0.001357
27.5333	0.001578		27.5333	-0.001376		27.5333	0.000188		27.5333	0.000892
27.55	0.001877		27.55	-0.001479		27.55	-1.4e-05		27.55	0.000457
27.5667	0.001876		27.5667	-0.001642		27.5667	-0.000285		27.5667	0.000262
27.5833	0.001714		27.5833	-0.001805		27.5833	0.000233		27.5833	0.000177
27.6	0.001733		27.6	-0.001428		27.6	-0.000198		27.6	-1.8e-05
27.6167	0.001942		27.6167	-0.001364		27.6167	-0.000191		27.6167	-0.000198
27.6333	0.002185		27.6333	-0.001178		27.6333	-0.000246		27.6333	-0.000424
27.65	0.002368		27.65	-0.000981		27.65	-0.000362		27.65	-0.000429
27.6667	0.002502		27.6667	-0.001145		27.6667	-0.000568		27.6667	-0.000484
27.6833	0.002555		27.6833	-0.001899		27.6833	-0.000364		27.6833	-0.000679
27.7	0.002589		27.7	-0.002783		27.7	1e-06		27.7	-0.000854
27.7167	0.002513		27.7167	-0.004403		27.7167	0.000233		27.7167	-0.00096
27.7333	0.002556		27.7333	-0.007438		27.7333	0.00033		27.7333	-0.001029
27.75	0.003138		27.75	-0.007353		27.75	0.000227		27.75	-0.001378
27.7667	0.003771		27.7667	-0.005088		27.7667	-4.6e-05		27.7667	-0.001726
27.7833	0.004134		27.7833	-0.002604		27.7833	-0.000459		27.7833	-0.002195
27.8	0.004166		27.8	-0.001749		27.8	-0.000791		27.8	-0.002623
27.8167	0.003859		27.8167	-0.001351		27.8167	-0.000717		27.8167	-0.002767
27.8333	0.003907		27.8333	-0.000698		27.8333	-0.000559		27.8333	-0.002729
27.85	0.003724		27.85	-0.000246		27.85	-0.000331		27.85	-0.00282
27.8667	0.004022		27.8667	0.000326		27.8667	7e-06		27.8667	-0.003022
27.8833	0.00336		27.8833	0.000359		27.8833	5.5e-05		27.8833	-0.003114
27.9	0.001868		27.9	0.000661		27.9	-0.000388		27.9	-0.003326
27.9167	0.000492		27.9167	0.001039		27.9167	-0.001083		27.9167	-0.003165
27.9333	-0.000129		27.9333	0.000924		27.9333	-0.001695		27.9333	-0.002473
27.95	-0.0003		27.95	0.000859		27.95	-0.002048		27.95	-0.001841
27.9667	-0.000341		27.9667	0.000894		27.9667	-0.002231		27.9667	-0.001479
27.9833	-0.000722		27.9833	0.00091		27.9833	-0.002113		27.9833	-0.001286
28	-0.001323		28	0.000845		28	-0.001816		28	-0.001074
28.0167	-0.002223		28.0167	0.000397		28.0167	-0.001451		28.0167	-0.001181
28.0333	-0.003381		28.0333	0.000149		28.0333	-0.001092		28.0333	-0.00086
28.05	-0.004808		28.05	-8.9e-05		28.05	-0.000874		28.05	-0.00014
28.0667	-0.004566		28.0667	-0.000587		28.0667	-0.000775		28.0667	0.000291
28.0833	-0.004273		28.0833	-0.001364		28.0833	-0.000787		28.0833	0.000501
28.1	-0.004711		28.1	-0.001952		28.1	-0.000568		28.1	0.001012
28.1167	-0.003741		28.1167	-0.001232		28.1167	-0.00019		28.1167	0.001673
28.1333	-0.003326		28.1333	-0.001189		28.1333	0.000295		28.1333	0.002429
28.15	-0.002802		28.15	-0.001827		28.15	0.000781		28.15	0.002845
28.1667	-0.002438		28.1667	-0.002214		28.1667	0.001146		28.1667	0.003301
28.1833	-0.001734		28.1833	-0.001451		28.1833	0.001062		28.1833	0.003847
28.2	-0.001599		28.2	-0.000488		28.2	0.000617		28.2	0.004433
28.2167	-0.001238		28.2167	0.000924		28.2167	0.000443		28.2167	0.004647
28.2333	-0.000724		28.2333	0.000903		28.2333	0.000562		28.2333	0.004961
28.25	-0.000509		28.25	0.001353		28.25	0.000941		28.25	0.005465
28.2667	-0.000505		28.2667	0.002323		28.2667	0.001269		28.2667	0.006029
28.2833	-0.000391		28.2833	0.002833		28.2833	0.001498		28.2833	0.006493
28.3	0.000113		28.3	0.003852		28.3	0.001696		28.3	0.007037
28.3167	0.000795		28.3167	0.004103		28.3167	0.001867		28.3167	0.007473
28.3333	0.000942		28.3333	0.003595		28.3333	0.001652		28.3333	0.007934
28.35	0.000798		28.35	0.002687		28.35	0.001387		28.35	0.008505
28.3667	0.000895		28.3667	0.001739		28.3667	0.001253		28.3667	0.009056
28.3833	0.000951		28.3833	0.001141		28.3833	0.001178		28.3833	0.009617
28.4	0.000458		28.4	0.000944		28.4	0.001133		28.4	0.009938
28.4167	-0.000297		28.4167	0.000496		28.4167	0.00048		28.4167	0.01028
28.4333	-0.001146		28.4333	-0.000901		28.4333	-0.000958		28.4333	0.011166
28.45	-0.001185		28.45	-0.003017		28.45	-0.001256		28.45	0.011752
28.4667	-0.000644		28.4667	-0.004644		28.4667	-0.000944		28.4667	0.012228
28.4833	0.000477		28.4833	-0.006311		28.4833	-0.001262		28.4833	0.012244
28.5	0.001498		28.5	-0.009528		28.5	-0.000819		28.5	0.01218
28.5167	0.003278		28.5167	-0.001775		28.5167	-0.001106		28.5167	0.01322
28.5333	0.004305		28.5333	0.013098		28.5333	-0.002009		28.5333	0.012184
28.55	-0.000578		28.55	0.00764		28.55	-0.005031		28.55	0.009598
28.5667	-0.00676		28.5667	-0.007468		28.5667	-0.007934		28.5667	0.006392
28.5833	-0.017243		28.5833	-0.018066		28.5833	-0.008896		28.5833	0.004146
28.6	-0.032816		28.6	-0.019754		28.6	-0.006018		28.6	0.00126
28.6167	-0.041249		28.6167	-0.020732		28.6167	-0.00416		28.6167	-0.000113
28.6333	-0.045793		28.6333	-0.023771		28.6333	-0.004538		28.6333	-0.003997
28.65	-0.046767		28.65	-0.02618		28.65	-0.005835		28.65	-0.01051
28.6667	-0.045301		28.6667	-0.02869		28.6667	-0.007243		28.6667	-0.021344
28.6833	-0.044464		28.6833	-0.032039		28.6833	-0.008021		28.6833	-0.030448
28.7	-0.042498		28.7	-0.034108		28.7	-0.008328		28.7	-0.033852
28.7167	-0.040562		28.7167	-0.030308		28.7167	-0.008095		28.7167	-0.035461
28.7333	-0.038785		28.7333	-0.019109		28.7333	-0.008139		28.7333	-0.034649
28.75	-0.036477		28.75	-0.01526		28.75	-0.009223		28.75	-0.034197
28.7667	-0.03442		28.7667	-0.012982		28.7667	-0.009326		28.7667	-0.034105
28.7833	-0.030612		28.7833	-0.011283		28.7833	-0.00881		28.7833	-0.033523
28.8	-0.027185		28.8	-0.010524		28.8	-0.008494		28.8	-0.032351
28.8167	-0.023587		28.8167	-0.009086		28.8167	-0.008897		28.8167	-0.031472
28.8333	-0.020946		28.8333	-0.007559		28.8333	-0.010437		28.8333	-0.03116
28.85	-0.019505		28.85	-0.006202		28.85	-0.011328		28.85	-0.030248
28.8667	-0.017433		28.8667	-0.004826		28.8667	-0.010968		28.8667	-0.029216
28.8833	-0.016392		28.8833	-0.003819		28.8833	-0.011199		28.8833	-0.027784
28.9	-0.015791		28.9	-0.002993		28.9	-0.010689		28.9	-0.026942
28.9167	-0.015409		28.9167	-0.002297		28.9167	-0.010109		28.9167	-0.026561
28.9333	-0.014421		28.9333	-0.001913		28.9333	-0.009837		28.9333	-0.026025
28.95	-0.013494		28.95	-0.001589		28.95	-0.009485		28.95	-0.024899
28.9667	-0.013036		28.9667	-0.001015		28.9667	-0.008893		28.9667	-0.023734
28.9833	-0.012539		28.9833	-0.000591		28.9833	-0.008281		28.9833	-0.023148
29	-0.011882		29	-0.000107		29	-0.007559		29	-0.022382
29.0167	-0.011202		29.0167	0.000696		29.0167	-0.006867		29.0167	-0.021504
29.0333	-0.010406		29.0333	0.001227		29.0333	-0.006113		29.0333	-0.020371
29.05	-0.00984		29.05	0.001418		29.05	-0.004899		29.05	-0.018787
29.0667	-0.009274		29.0667	0.001339		29.0667	-0.003905		29.0667	-0.017323
29.0833	-0.008798		29.0833	0.001289		29.0833	-0.003461		29.0833	-0.016349
29.1	-0.008472		29.1	0.00138		29.1	-0.003198		29.1	-0.015526
29.1167	-0.007983		29.1167	0.00139		29.1167	-0.002893		29.1167	-0.014488
29.1333	-0.007286		29.1333	0.001328		29.1333	-0.002829		29.1333	-0.013552
29.15	-0.006649		29.15	0.001305		29.15	-0.002844		29.15	-0.012496
29.1667	-0.005852		29.1667	0.001023		29.1667	-0.002529		29.1667	-0.011401
29.1833	-0.005374		29.1833	0.00098		29.1833	-0.002074		29.1833	-0.010225
29.2	-0.004327		29.2	0.000988		29.2	-0.001599		29.2	-0.00966
29.2167	-0.002897		29.2167	0.000854		29.2167	-0.000924		29.2167	-0.009136
29.2333	-0.001776		29.2333	0.000538		29.2333	-0.000169		29.2333	-0.008755
29.25	-0.000785		29.25	0.000182		29.25	0.000396		29.25	-0.008873
29.2667	0.000386		29.2667	-0.000184		29.2667	0.001021		29.2667	-0.008521
29.2833	0.002147		29.2833	-0.000621		29.2833	0.001486		29.2833	-0.00823
29.3	0.003498		29.3	-0.000867		29.3	0.001841		29.3	-0.007878
29.3167	0.004212		29.3167	-0.000984		29.3167	0.001756		29.3167	-0.007734
29.3333	0.004468		29.3333	-0.001004		29.3333	0.00161		29.3333	-0.007974
29.35	0.004104		29.35	-0.000935		29.35	0.001304		29.35	-0.007004
29.3667	0.003039		29.3667	-0.001085		29.3667	0.001147		29.3667	-0.005705
29.3833	0.001915		29.3833	-0.001135		29.3833	0.000731		29.3833	-0.005285
29.4	0.001961		29.4	-0.000925		29.4	9.4e-05		29.4	-0.004716
29.4167	0.002589		29.4167	-0.000825		29.4167	-0.000563		29.4167	-0.004164
29.4333	0.002624		29.4333	-0.001057		29.4333	-0.001056		29.4333	-0.003845
29.45	0.001608		29.45	-0.001089		29.45	-0.001549		29.45	-0.003147
29.4667	0.000923		29.4667	-0.000961		29.4667	-0.001352		29.4667	-0.002939
29.4833	0.000738		29.4833	-0.000773		29.4833	-0.000734		29.4833	-0.002621
29.5	0.000123		29.5	-0.000315		29.5	-0.000207		29.5	-0.002732
29.5167	-4.3e-05		29.5167	0.000333		29.5167	-1.2e-05		29.5167	-0.00337
29.5333	-0.000521		29.5333	0.001074		29.5333	-0.000226		29.5333	-0.004209
29.55	-0.00086		29.55	0.001535		29.55	-0.00085		29.55	-0.004398
29.5667	-0.001518		29.5667	0.001575		29.5667	-0.000374		29.5667	-0.004667
29.5833	-0.002406		29.5833	0.001676		29.5833	-0.000467		29.5833	-0.004645
29.6	-0.002565		29.6	0.002107		29.6	-0.000671		29.6	-0.004444
29.6167	-0.002326		29.6167	0.002489		29.6167	-0.000928		29.6167	-0.004296
29.6333	-0.00219		29.6333	0.002665		29.6333	-0.000906		29.6333	-0.004227
29.65	-0.001983		29.65	0.003012		29.65	-0.001084		29.65	-0.004467
29.6667	-0.001477		29.6667	0.002969		29.6667	-0.001282		29.6667	-0.004078
29.6833	-0.000601		29.6833	0.003236		29.6833	-0.00148		29.6833	-0.003269
29.7	6.5e-05		29.7	0.003433		29.7	-0.001568		29.7	-0.00238
29.7167	0.000578		29.7167	0.00247		29.7167	-0.001438		29.7167	-0.001658
29.7333	0.000991		29.7333	0.001531		29.7333	-0.000961		29.7333	-0.000755
29.75	0.000814		29.75	0.000831		29.75	-0.000294		29.75	-0.000401
29.7667	0.000288		29.7667	-0.000119		29.7667	0.000244		29.7667	0.000693
29.7833	0.000641		29.7833	-0.001179		29.7833	0.000641		29.7833	0.001176
29.8	0.001094		29.8	-0.001419		29.8	0.000678		29.8	0.00111
29.8167	0.001183		29.8167	-0.001379		29.8167	0.000623		29.8167	0.001032
29.8333	0.000106		29.8333	-0.001674		29.8333	0.000258		29.8333	0.001072
29.85	-0.000571		29.85	-0.002758		29.85	-0.000208		29.85	0.001612
29.8667	-0.000768		29.8667	-0.001372		29.8667	-0.000694		29.8667	0.002131
29.8833	-0.000795		29.8833	0.000273		29.8833	-0.001089		29.8833	0.002151
29.9	-0.001482		29.9	0.002559		29.9	-0.001235		29.9	0.002011
29.9167	-0.003065		29.9167	0.003013		29.9167	-0.001213		29.9167	0.001704
29.9333	-0.003139		29.9333	0.003697		29.9333	-0.001099		29.9333	0.001438
29.95	-0.003244		29.95	-0.001738		29.95	-0.001106		29.95	0.001213
29.9667	-0.003398		29.9667	-0.008993		29.9667	-0.000932		29.9667	0.000748
29.9833	-0.003503		29.9833	-0.006679		29.9833	-0.000489		29.9833	0.000673
30	-0.004067		30	-0.004544		30	-0.000116		30	0.000727
30.0167	-0.005078		30.0167	-0.003662		30.0167	6.7e-05		30.0167	0.000939
30.0333	-0.004501		30.0333	-0.002382		30.0333	0.000203		30.0333	0.001063
30.05	-0.003695		30.05	-0.001972		30.05	0.00038		30.05	0.001167
30.0667	-0.003588		30.0667	-0.002161		30.0667	0.000557		30.0667	0.001391
30.0833	-0.003261		30.0833	-0.002191		30.0833	0.000633		30.0833	0.001325
30.1	-0.002695		30.1	-0.001681		30.1	0.0007		30.1	0.001129
30.1167	-0.002072		30.1167	-0.000913		30.1167	0.000666		30.1167	0.001063
30.1333	-0.001406		30.1333	4.8e-05		30.1333	0.000631		30.1333	0.000788
30.15	-0.000969		30.15	0.000639		30.15	0.000545		30.15	0.000542
30.1667	-0.000382		30.1667	0.001019		30.1667	0.00057		30.1667	0.000507
30.1833	0.000335		30.1833	0.00123		30.1833	0.000734		30.1833	0.000491
30.2	0.001062		30.2	0.00127		30.2	0.000689		30.2	0.000366
30.2167	0.001937		30.2167	0.001301		30.2167	0.000653		30.2167	0.000233
30.2333	0.002779		30.2333	0.001529		30.2333	0.000609		30.2333	-3.3e-05
30.25	0.003472		30.25	0.001518		30.25	0.000464		30.25	-0.000159
30.2667	0.003994		30.2667	0.001376		30.2667	0.000399		30.2667	-0.000155
30.2833	0.004766		30.2833	0.001415		30.2833	0.000334		30.2833	-0.000282
30.3	0.005328		30.3	0.001354		30.3	0.00018		30.3	-0.000358
30.3167	0.00502		30.3167	0.001323		30.3167	-3.5e-05		30.3167	-0.000489
30.3333	0.004827		30.3333	0.001324		30.3333	-0.000257		30.3333	-0.000488
30.35	0.004454		30.35	0.001355		30.35	-0.00026		30.35	-0.000567
30.3667	0.003602		30.3667	0.001456		30.3667	-0.000533		30.3667	-0.000816
30.3833	0.002979		30.3833	0.001537		30.3833	-0.001045		30.3833	-0.001175
30.4	0.002276		30.4	0.001388		30.4	-0.001578		30.4	-0.001383
30.4167	0.002343		30.4167	0.00093		30.4167	-0.00182		30.4167	-0.001305
30.4333	0.001943		30.4333	0.000634		30.4333	-0.001609		30.4333	-0.001147
30.45	0.000724		30.45	0.000418		30.45	-0.001338		30.45	-0.001149
30.4667	-0.000246		30.4667	-5.8e-05		30.4667	-0.001026		30.4667	-0.001251
30.4833	-0.001845		30.4833	-0.000364		30.4833	-0.000695		30.4833	-0.000983
30.5	-0.004194		30.5	-0.00063		30.5	-0.000444		30.5	-0.000805
30.5167	-0.005605		30.5167	-0.000896		30.5167	-0.000272		30.5167	-0.000878
30.5333	-0.005718		30.5333	-0.001021		30.5333	-4.2e-05		30.5333	-0.001001
30.55	-0.004921		30.55	-0.001096		30.55	0.000228		30.55	-0.001023
30.5667	-0.004103		30.5667	-0.00116		30.5667	0.000608		30.5667	-0.001146
30.5833	-0.004356		30.5833	-0.001285		30.5833	0.000658		30.5833	-0.001278
30.6	-0.004818		30.6	-0.00103		30.6	0.000837		30.6	-0.000971
30.6167	-0.005372		30.6167	-0.000635		30.6167	0.001279		30.6167	-0.000541
30.6333	-0.004405		30.6333	-0.000609		30.6333	0.001452		30.6333	-0.000129
30.65	-0.002599		30.65	-0.000222		30.65	0.001176		30.65	0.000254
30.6667	-0.002782		30.6667	-0.000176		30.6667	0.00082		30.6667	0.000907
30.6833	-0.002915		30.6833	-3e-05		30.6833	0.000514		30.6833	0.0015
30.7	-0.001728		30.7	-0.000124		30.7	0.000588		30.7	0.001822
30.7167	-0.000981		30.7167	-0.000187		30.7167	0.001073		30.7167	0.002029
30.7333	-0.000111		30.7333	-0.000129		30.7333	0.001754		30.7333	0.002433
30.75	0.000839		30.75	7e-05		30.75	0.002305		30.75	0.003598
30.7667	0.001069		30.7667	6.9e-05		30.7667	0.002296		30.7667	0.004232
30.7833	0.00057		30.7833	-0.000122		30.7833	0.002107		30.7833	0.004866
30.8	0.0021		30.8	-0.000123		30.8	0.001748		30.8	0.005731
30.8167	0.003372		30.8167	0.000156		30.8167	0.00156		30.8167	0.00642
30.8333	0.004183		30.8333	0.00048		30.8333	0.001207		30.8333	0.007285
30.85	0.003783		30.85	0.000604		30.85	0.000525		30.85	0.008221
30.8667	0.003434		30.8667	0.000507		30.8667	9.2e-05		30.8667	0.009576
30.8833	0.003024		30.8833	0.000251		30.8833	-0.000471		30.8833	0.010292
30.9	0.003915		30.9	0.000215		30.9	-0.000844		30.9	0.011027
30.9167	0.004768		30.9167	0.000299		30.9167	-0.001535		30.9167	0.011726
30.9333	0.00449		30.9333	0.0006		30.9333	-0.000756		30.9333	0.012413
30.95	0.004391		30.95	0.00086		30.95	7.4e-05		30.95	0.013479
30.9667	0.002782		30.9667	0.00099		30.9667	-0.000797		30.9667	0.014546
30.9833	0.000713		30.9833	0.00121		30.9833	-0.003187		30.9833	0.015212
31	-0.002236		31	0.001951		31	-0.005837		31	0.016189
31.0167	-0.002822		31.0167	0.001262		31.0167	-0.009547		31.0167	0.017186
31.0333	-0.0036		31.0333	0.002419		31.0333	-0.009799		31.0333	0.014716
31.05	-0.009188		31.05	-0.004004		31.05	-0.00798		31.05	0.011407
31.0667	-0.014705		31.0667	-0.008016		31.0667	-0.007301		31.0667	0.005408
31.0833	-0.020403		31.0833	-0.012519		31.0833	-0.004903		31.0833	0.003749
31.1	-0.025821		31.1	-0.014372		31.1	-0.002624		31.1	0.00161
31.1167	-0.033206		31.1167	-0.015284		31.1167	-0.002205		31.1167	7e-06
31.1333	-0.039475		31.1333	-0.01663		31.1333	-0.00344		31.1333	-0.002014
31.15	-0.042203		31.15	-0.018506		31.15	-0.005486		31.15	-0.007125
31.1667	-0.044552		31.1667	-0.019461		31.1667	-0.007111		31.1667	-0.015037
31.1833	-0.04602		31.1833	-0.021187		31.1833	-0.007976		31.1833	-0.025168
31.2	-0.046749		31.2	-0.024083		31.2	-0.008181		31.2	-0.032049
31.2167	-0.047366		31.2167	-0.022878		31.2167	-0.008356		31.2167	-0.032517
31.2333	-0.047287		31.2333	-0.009987		31.2333	-0.008508		31.2333	-0.031506
31.25	-0.046059		31.25	0.001314		31.25	-0.00853		31.25	-0.030216
31.2667	-0.043831		31.2667	0.007405		31.2667	-0.008652		31.2667	-0.029236
31.2833	-0.042502		31.2833	0.006486		31.2833	-0.009074		31.2833	-0.028486
31.3	-0.039694		31.3	0.006807		31.3	-0.009575		31.3	-0.027716
31.3167	-0.037174		31.3167	0.006959		31.3167	-0.010167		31.3167	-0.026565
31.3333	-0.035081		31.3333	0.008047		31.3333	-0.010698		31.3333	-0.02564
31.35	-0.032607		31.35	0.008305		31.35	-0.01106		31.35	-0.024935
31.3667	-0.031144		31.3667	0.007872		31.3667	-0.011211		31.3667	-0.02444
31.3833	-0.029981		31.3833	0.00788		31.3833	-0.011242		31.3833	-0.024135
31.4	-0.028018		31.4	0.007898		31.4	-0.011074		31.4	-0.02366
31.4167	-0.025883		31.4167	0.008316		31.4167	-0.010385		31.4167	-0.023307
31.4333	-0.023707		31.4333	0.008561		31.4333	-0.009628		31.4333	-0.022773
31.45	-0.022012		31.45	0.008595		31.45	-0.009002		31.45	-0.0218
31.4667	-0.020566		31.4667	0.00803		31.4667	-0.008245		31.4667	-0.021197
31.4833	-0.01954		31.4833	0.007225		31.4833	-0.007559		31.4833	-0.020554
31.5	-0.018614		31.5	0.006529		31.5	-0.006972		31.5	-0.0196
31.5167	-0.018027		31.5167	0.006364		31.5167	-0.006556		31.5167	-0.01839
31.5333	-0.017841		31.5333	0.005505		31.5333	-0.006215		31.5333	-0.016985
31.55	-0.016994		31.55	0.005086		31.55	-0.005823		31.55	-0.016771
31.5667	-0.015168		31.5667	0.004827		31.5667	-0.005282		31.5667	-0.018206
31.5833	-0.013562		31.5833	0.004879		31.5833	-0.00462		31.5833	-0.033281
31.6	-0.012325		31.6	0.00433		31.6	-0.003979		31.6	-0.026296
31.6167	-0.010898		31.6167	0.002961		31.6167	-0.003298		31.6167	-0.018015
31.6333	-0.009313		31.6333	0.001749		31.6333	-0.002584		31.6333	-0.001465
31.65	-0.008599		31.65	0.001037		31.65	-0.001921		31.65	0.009985
31.6667	-0.007984		31.6667	0.001944		31.6667	-0.001487		31.6667	-0.013165
31.6833	-0.007129		31.6833	0.001102		31.6833	-0.001214		31.6833	-0.017765
31.7	-0.007325		31.7	0.00238		31.7	-0.0008		31.7	-0.013745
31.7167	-0.007049		31.7167	0.002748		31.7167	-0.000297		31.7167	-0.0145
31.7333	-0.004848		31.7333	0.003032		31.7333	-7.4e-05		31.7333	-0.013531
31.75	-0.003777		31.75	0.002596		31.75	-0.000301		31.75	-0.011712
31.7667	-0.005956		31.7667	0.00188		31.7667	-0.000328		31.7667	-0.010293
31.7833	-0.008965		31.7833	0.001434		31.7833	-0.000115		31.7833	-0.009564
31.8	-0.004514		31.8	0.001028		31.8	0.000118		31.8	-0.009175
31.8167	0.005038		31.8167	0.000462		31.8167	0.00026		31.8167	-0.008812
31.8333	0.008297		31.8333	-0.000139		31.8333	0.00052		31.8333	-0.00805
31.85	0.008166		31.85	-0.000491		31.85	0.000819		31.85	-0.006998
31.8667	0.006765		31.8667	-0.000722		31.8667	0.001039		31.8667	-0.006267
31.8833	0.004794		31.8833	-0.000323		31.8833	0.001118		31.8833	-0.005725
31.9	0.002483		31.9	-0.000545		31.9	0.001018		31.9	-0.005503
31.9167	0.001093		31.9167	-0.001236		31.9167	0.000607		31.9167	-0.005586
31.9333	8.8e-05		31.9333	-0.001545		31.9333	0.000149		31.9333	-0.005397
31.95	-0.000856		31.95	-0.001475		31.95	-0.000269		31.95	-0.005068
31.9667	-0.000691		31.9667	-0.001374		31.9667	-0.000746		31.9667	-0.004598
31.9833	-0.000126		31.9833	-0.001244		31.9833	-0.001174		31.9833	-0.004139
32	0.00011		32	-0.001073		32	-0.001501		32	-0.00388
32.0167	-0.000765		32.0167	0.000457		32.0167	-0.001759		32.0167	-0.003494
32.0333	-0.00166		32.0333	0.002199		32.0333	-0.002028		32.0333	-0.003595
32.05	-0.002246		32.05	0.00226		32.05	-0.002167		32.05	-0.003807
32.0667	-0.001892		32.0667	0.002152		32.0667	-0.002296		32.0667	-0.003858
32.0833	-0.000618		32.0833	0.002304		32.0833	-0.002285		32.0833	-0.00383
32.1	0.000136		32.1	0.001355		32.1	-0.002184		32.1	-0.002991
32.1167	0.00027		32.1167	0.002257		32.1167	-0.002043		32.1167	-0.002525
32.1333	-4.3e-05		32.1333	0.002248		32.1333	-0.001963		32.1333	-0.002124
32.15	1.4e-05		32.15	0.002359		32.15	-0.001673		32.15	-0.002114
32.1667	0.000211		32.1667	0.002099		32.1667	-0.001392		32.1667	-0.001633
32.1833	0.000768		32.1833	0.0022		32.1833	-0.001362		32.1833	-0.001292
32.2	0.000955		32.2	0.001941		32.2	-0.001232		32.2	-0.001052
32.2167	0.001092		32.2167	0.001362		32.2167	-0.001122		32.2167	-0.000552
32.2333	0.001636		32.2333	0.000744		32.2333	-0.001078		32.2333	-0.000259
32.25	0.001881		32.25	0.000417		32.25	-0.000894		32.25	0.000414
32.2667	0.001845		32.2667	0.000549		32.2667	-0.000399		32.2667	0.001217
32.2833	0.00226		32.2833	-9.9e-05		32.2833	-0.000105		32.2833	0.00154
32.3	0.002405		32.3	-0.000786		32.3	0.00012		32.3	0.001473
32.3167	0.002269		32.3167	-0.001214		32.3167	0.000324		32.3167	0.001206
32.3333	0.001733		32.3333	-0.001631		32.3333	0.000362		32.3333	0.000853
32.35	0.001117		32.35	-0.001818		32.35	0.000279		32.35	0.001071
32.3667	0.000801		32.3667	-0.002085		32.3667	-4e-06		32.3667	0.001208
32.3833	0.000394		32.3833	-0.002432		32.3833	-0.000466		32.3833	0.001155
32.4	-0.000162		32.4	-0.002819		32.4	-0.000369		32.4	0.001223
32.4167	-0.000648		32.4167	-0.003036		32.4167	9.8e-05		32.4167	0.00128
32.4333	-0.001098		32.4333	-0.00355		32.4333	0.000448		32.4333	0.00126
32.45	-0.001048		32.45	-0.004305		32.45	0.000727		32.45	0.00119
32.4667	-0.000638		32.4667	-0.004419		32.4667	0.000906		32.4667	0.001361
32.4833	-0.000368		32.4833	-0.004053		32.4833	0.000815		32.4833	0.001661
32.5	-0.000418		32.5	-0.003778		32.5	0.000634		32.5	0.001881
32.5167	-0.000828		32.5167	-0.003782		32.5167	0.000723		32.5167	0.001731
32.5333	-0.001284		32.5333	-0.003803		32.5333	0.000572		32.5333	0.001519
32.55	-0.00206		32.55	-0.003804		32.55	0.000541		32.55	0.001557
32.5667	-0.002907		32.5667	-0.003774		32.5667	0.00085		32.5667	0.001925
32.5833	-0.004043		32.5833	-0.003665		32.5833	0.001259		32.5833	0.001753
32.6	-0.004919		32.6	-0.003556		32.6	0.001428		32.6	0.001371
32.6167	-0.004996		32.6167	-0.003517		32.6167	0.002147		32.6167	0.001249
32.6333	-0.004985		32.6333	-0.003222		32.6333	0.002801		32.6333	0.000845
32.65	-0.004946		32.65	-0.003527		32.65	0.003096		32.65	0.000581
32.6667	-0.004606		32.6667	-0.003283		32.6667	0.00324		32.6667	0.000367
32.6833	-0.003946		32.6833	-0.003098		32.6833	0.003035		32.6833	0.000303
32.7	-0.003637		32.7	-0.003233		32.7	0.00243		32.7	0.000359
32.7167	-0.003297		32.7167	-0.003868		32.7167	0.001954		32.7167	0.000215
32.7333	-0.003017		32.7333	-0.004546		32.7333	0.001544		32.7333	4.5e-05
32.75	-0.002648		32.75	-0.004463		32.75	0.001164		32.75	-0.000284
32.7667	-0.002408		32.7667	-0.00437		32.7667	0.000824		32.7667	-0.000742
32.7833	-0.002509		32.7833	0.001113		32.7833	0.000414		32.7833	-0.001251
32.8	-0.00184		32.8	0.010156		32.8	8.4e-05		32.8	-0.00163
32.8167	-0.00117		32.8167	0.013928		32.8167	-0.000136		32.8167	-0.002029
32.8333	-0.000248		32.8333	0.015926		32.8333	-0.001076		32.8333	-0.002157
32.85	0.000425		32.85	0.014785		32.85	-0.000745		32.85	-0.002263
32.8667	0.000987		32.8667	0.012604		32.8667	-0.000265		32.8667	-0.002549
32.8833	0.001559		32.8833	0.010512		32.8833	-0.000325		32.8833	-0.002796
32.9	0.001581		32.9	0.009171		32.9	-0.001614		32.9	-0.002812
32.9167	0.001703		32.9167	0.00746		32.9167	-0.001534		32.9167	-0.002808
32.9333	0.001595		32.9333	0.005959		32.9333	-0.001049		32.9333	-0.002722
32.95	0.001685		32.95	0.00508		32.95	-0.000893		32.95	-0.002453
32.9667	0.001606		32.9667	0.004131		32.9667	-0.001437		32.9667	-0.002075
32.9833	0.001437		32.9833	0.002812		32.9833	-0.001722		32.9833	-0.001756
33	0.001558		33	0.002083		33	-0.001786		33	-0.001558
33.0167	0.001699		33.0167	0.000674		33.0167	-0.001531		33.0167	-0.001579
33.0333	0.001931		33.0333	-0.00039		33.0333	-0.000732		33.0333	-0.00149
33.05	0.001933		33.05	-0.001072		33.05	8.6e-05		33.05	-0.001407
33.0667	0.002015		33.0667	-0.001845		33.0667	0.000335		33.0667	-0.000914
33.0833	0.001887		33.0833	-0.003138		33.0833	0.000344		33.0833	-0.000291
33.1	0.001539		33.1	-0.003851		33.1	4.2e-05		33.1	0.000222
33.1167	0.000751		33.1167	-0.004464		33.1167	-3.9e-05		33.1167	0.000775
33.1333	0.000481		33.1333	-0.005349		33.1333	-2.7e-05		33.1333	0.00143
33.15	0.000332		33.15	-0.005785		33.15	-0.000135		33.15	0.001831
33.1667	-5.8e-05		33.1667	-0.00586		33.1667	-0.000103		33.1667	0.002263
33.1833	-0.000157		33.1833	-0.004696		33.1833	0.000119		33.1833	0.002754
33.2	-0.000227		33.2	-0.003771		33.2	0.000581		33.2	0.003415
33.2167	-0.000116		33.2167	-0.004457		33.2167	0.000903		33.2167	0.003946
33.2333	0.000197		33.2333	-0.004374		33.2333	0.000809		33.2333	0.004648
33.25	0.00046		33.25	-0.00278		33.25	0.000555		33.25	0.005389
33.2667	0.000464		33.2667	-4.7e-05		33.2667	0.000121		33.2667	0.006039
33.2833	0.000307		33.2833	0.001757		33.2833	-0.000294		33.2833	0.0064
33.3	0.000151		33.3	0.00177		33.3	-0.000798		33.3	0.00692
33.3167	0.000465		33.3167	0.003584		33.3167	-0.000782		33.3167	0.007401
33.3333	0.000624		33.3333	0.004477		33.3333	-0.000443		33.3333	0.00814
33.35	0.000875		33.35	0.003299		33.35	-0.000173		33.35	0.00906
[truncated: 911 more rows]

## Sheet: Figure 3b
Figure 3b																				Figure 3b
left-hand panel																		right-hand panel
Peptide conc. (μM)	No sulphation				Y30 sulphation				Y41 sulphation				Y30/41 double sulphation					Peptide conc. (μM)	No sulphation				Y30 sulphation				Y41 sulphation				Y30/41 double sulphation
4	-9.2				-4.6				65.8				98.4					4			8.7	3.8			2.4	11.2			54	51			94.7	98.6
2	-13.6	37.3	-1.2	-4.2	-4.5	42.8	-19.6	8.6	30.8	45.1	13.6	27.9	93.2	99.1	88.7	109.8		2	2.5	6.3	-3.6	-2.5	2.2	18.4	7.5	6.3	12.6	25.1	26.9	22.3	63.2	71.7	93	86.5
1	-5.7	33.2	14.2	-5.7	-7.1	33.9	1.6	7.4	15.4	26.1	14.4	-7.4	67.4	49.7	77.1	79.4		1	0.2	-0.2	-1.1	-2.9	1	9.8	0.2	2.5	4	14.2	17.3	9.5	30	49	80.7	64
0.5	-4.8	19	7.9	-12.8	-3.7	22.8	9.8	-3.5	5.3	13.6	-2	0.2	37.6	12	44.9	36.8		0.5	0.8	4.1	2.7	-4.7	1.2	12	-5.9	-0.5	1.1	8	13	7.2	14	33.9	54.9	46.5
0.25	-1.9	17.8	10.7	-12.6	2.2	19	-7.8	-5.4	2.6	-25.1	2.4	0.7	8.9	-4.7	54.7	19.5		0.25	-1.1	2	0.2	-0.8	0.1	4.5	0	9.7	-0.6	5.4	8.5	2.9	4	29.9	37.6	25.7
0.13	1.2	14.4	19.5	-9.2	10.5	11.5	12.5	-7.8	3.8	-5.1	13.9	9.9	5.7	6.7	45.6	10.6		0.13	0.3	1.3	3.3	1	0.8	4.8	5.3	4.4	2.7	0	8.6	5.9	-2.8	22.4	27.9	12.1
0.06	-0.4	22	17.4	-18	2.7	33.5	15.1	-7.1	-2.8	4.6	13.4	6.1	7.3	-13.2	33.3	5.5		0.06	-3	0.2	6	-2.9	-2.5	3.6	4.2	0	1.3	-10.3	10.1	4.6	-9.1	12.8	25.9	2.6
0.03	5.9	18.9	13.6	-22.1	14	25.5	22.7	-2.7	5.9	-6.7	9.6	5.6	2.7	13.1	38.9	-6.8		0.03	-3.2	-8.9	11.1	-1.2	0.5	-3.8	8	-1	4.5	-9.2	8.6	0.7	-13.1	3.2	26.1	-2.7
0.02	-14.4	18.4	22.7	-27.2	-3.7	30.9	2.4	-13	-2.4	13.7	7.2	3.3	16.4	43.1	34.5	-3.5		0.02	-0.9	-14.8	-8.1	-3.7	-1.1	-12.2	-5	0	-0.1	-23.1	0.5	6.5	-16.8	-13.8	16.9	-0.1

## Sheet: Figure S2
No sulphate															Y30-S															Y41-S															Y30-S / Y41-S
Time (min)	DP (mcal/s)	Molar ratio	DH (kcal/mol)		Time (min)	DP (mcal/s)	Molar ratio	DH (kcal/mol)		Time (min)	DP (mcal/s)	Molar ratio	DH (kcal/mol)		Time (min)	DP (mcal/s)	Molar ratio	DH (kcal/mol)		Time (min)	DP (mcal/s)	Molar ratio	DH (kcal/mol)		Time (min)	DP (mcal/s)	Molar ratio	DH (kcal/mol)		Time (min)	DP (mcal/s)	Molar ratio	DH (kcal/mol)		Time (min)	DP (mcal/s)	Molar ratio	DH (kcal/mol)		Time (min)	DP (mcal/s)	Molar ratio	DH (kcal/mol)		Time (min)	DP (mcal/s)	Molar ratio	DH (kcal/mol)
0.083333	0.002631	0.146522	-4.93803		0.083333	-0.004687	0.171784	-5.79397		0.083333	0.000745	0.171784	-7.21587		0.083333	-0.002479	0.11756	-8.98971		0.083333	-0.001745	0.139603	-7.40308		0.083333	-0.001194	0.115101	-8.61283		0.083333	-0.003574	0.156547	-8.8509		0.083333	-0.002389	0.14989	-10.291		0.083333	-0.004126	0.14989	-10.4514		0.083333	0.002066	0.079173	-19.9526
0.1	0.000323	0.269885	-4.29608		0.1	-0.004244	0.316417	-4.86143		0.1	-0.001237	0.316417	-6.41062		0.1	-0.003963	0.216539	-7.67909		0.1	-0.000439	0.257141	-7.8886		0.1	-0.000993	0.21201	-8.19713		0.1	-0.001926	0.288351	-9.09425		0.1	-0.001489	0.276089	-10.6384		0.1	-0.00024	0.276089	-10.7885		0.1	0.001012	0.145833	-20.3557
0.116667	3.5e-05	0.394395	-5.1965		0.116667	-0.004001	0.462394	-5.92851		0.116667	-0.000838	0.462394	-6.38512		0.116667	-0.004277	0.316439	-7.8219		0.116667	9.7e-05	0.375771	-6.95293		0.116667	-0.000741	0.309819	-8.34273		0.116667	-0.001569	0.42138	-9.0415		0.116667	-0.00092	0.403462	-10.1872		0.116667	0.000107	0.403462	-10.3862		0.116667	0.000848	0.213112	-20.5807
0.133333	-0.000513	0.520052	-3.47228		0.133333	-0.003848	0.609716	-4.6651		0.133333	-0.00038	0.609716	-5.82146		0.133333	-0.004561	0.417258	-7.01193		0.133333	0.000703	0.495494	-7.43154		0.133333	-0.000669	0.40853	-8.08318		0.133333	-0.001411	0.555634	-8.8829		0.133333	-0.0007	0.532007	-10.2912		0.133333	0.001103	0.532007	-10.0598		0.133333	0.000755	0.28101	-19.8327
0.15	-0.001421	0.646855	-3.66107		0.15	-0.003895	0.758382	-4.25653		0.15	-0.000682	0.758382	-5.54999		0.15	-0.004565	0.518997	-6.31142		0.15	0.001049	0.616309	-6.49936		0.15	-0.000467	0.508141	-7.7179		0.15	-0.001223	0.691114	-8.71437		0.15	-0.000591	0.661725	-9.83631		0.15	0.00248	0.661725	-9.89329		0.15	0.000571	0.349529	-18.2593
0.166667	-0.002319	0.774805	-3.5906		0.166667	-0.003922	0.908392	-3.44152		0.166667	-0.001143	0.908392	-4.85858		0.166667	-0.004769	0.621656	-4.34504		0.166667	0.001655	0.738217	-5.3327		0.166667	-0.000206	0.608652	-7.37343		0.166667	-0.001065	0.827818	-8.12686		0.166667	-0.000181	0.792616	-9.28525		0.166667	0.002186	0.792616	-9.32931		0.166667	0.000477	0.418666	-16.5746
0.183333	-0.002887	0.903901	-3.75383		0.183333	-0.00397	1.05975	-3.50562		0.183333	-0.001635	1.05975	-4.22236		0.183333	-0.004974	0.725235	-2.96417		0.183333	0.002041	0.861217	-3.65605		0.183333	-0.000124	0.710065	-6.68753		0.183333	-0.000638	0.965747	-4.9172		0.183333	0.000108	0.924681	-9.1242		0.183333	0.002902	0.924681	-8.45468		0.183333	0.000453	0.488424	-7.55046
0.2	-0.002815	1.03414	-3.69519		0.2	-0.003938	1.21244	-3.27598		0.2	-0.001815	1.21244	-4.08229		0.2	-0.00443	0.829734	-1.71078		0.2	0.002327	0.98531	-2.3158		0.2	-2.1e-05	0.812378	-5.95977		0.2	-0.000336	1.1049	-1.47891		0.2	0	1.05792	-8.40841		0.2	0.002829	1.05792	-5.63802		0.2	0.000447	0.558801	-3.50184
0.216667	-0.002524	1.16553	-2.25357		0.216667	-0.003017	1.36649	-3.03513		0.216667	-0.002156	1.36649	-3.72261		0.216667	-0.003257	0.935153	-1.20941		0.216667	0.002803	1.11049	-1.5154		0.216667	5.3e-05	0.915591	-4.50152		0.216667	-4.4e-05	1.24528	0.185053		0.216667	-7.8e-05	1.19233	-5.84822		0.216667	0.002496	1.19233	-2.41612		0.216667	0.000551	0.629797	1.46482
0.233333	-0.002412	1.29807	-2.17955		0.233333	-0.002846	1.52188	-2.87085		0.233333	-0.002656	1.52188	-3.74855		0.233333	-0.002523	1.04149	-0.385322		0.233333	0.003489	1.23677	-0.862857		0.233333	0.000306	1.01971	-3.61408		0.233333	7e-06	1.38688	-0.120785		0.233333	-0.000176	1.32791	-3.14712		0.233333	0.002313	1.32791	-1.06428		0.233333	0.000635	0.701413	1.30672
0.25	-0.00251	1.43175	-2.27348		0.25	-0.002885	1.67861	-2.43916		0.25	-0.002877	1.67861	-3.31978		0.25	-0.001759	1.14875	-0.49387		0.25	0.004095	1.36414	-0.346444		0.25	0.000569	1.12472	-2.40169		0.25	0.000129	1.52971	-0.02076		0.25	-0.000134	1.46467	-1.6521		0.25	0.0022	1.46467	-0.78057		0.25	0.000709	0.773649	1.40785
0.266667	-0.002869	1.56658	-2.10577		0.266667	-0.002204	1.83668	-2.86173		0.266667	-0.002437	1.83668	-3.19354		0.266667	-0.001156	1.25693	-0.522808		0.266667	0.004851	1.4926	0.467414		0.266667	0.000602	1.23064	-1.82788		0.266667	0.00017	1.67377	0.058406		0.266667	0.000238	1.60259	-0.90227		0.266667	0.002277	1.60259	-0.807476		0.266667	0.000593	0.846504	-1.18295
0.283333	-0.003367	1.70256	-1.73041		0.283333	-0.000893	1.9961	-2.01476		0.283333	-0.001617	1.9961	-2.80175		0.283333	-0.001002	1.36603	-0.298708		0.283333	0.005097	1.62216	-0.808996		0.283333	0.000576	1.33745	-1.19473		0.283333	5.2e-05	1.81905	0.081267		0.283333	0.00046	1.7417	-0.92563		0.283333	0.002144	1.7417	-0.430673		0.283333	0.000227	0.919978	1.30423
0.3	-0.0033	1.83968	-0.857714		0.3	9.4e-05	2.15686	-1.46455		0.3	-0.000802	2.15686	-2.53789		0.3	-0.001104	1.47605	-0.127553		0.3	0.005208	1.7528	-0.155676		0.3	0.000752	1.44517	-0.91454		0.3	1.3e-05	1.96555	-0.196137		0.3	0.000497	1.88197	-0.48956		0.3	0.002057	1.88197	-0.0847		0.3	-0.000384	0.994072	-2.14937
0.316667	-0.002934	1.97795	-1.05717		0.316667	0.00047	2.31897	-1.70967		0.316667	-0.000286	2.31897	-2.35809		0.316667	-0.000935	1.58699	0.034209		0.316667	0.000588	1.88454	-0.660178		0.316667	0.000819	1.55379	-0.958841		0.316667	-2.6e-05	2.11328	0.073465		0.316667	0.000435	2.02342	-0.34878		0.316667	0.001859	2.02342	-0.22209		0.316667	-0.000666	1.06879	-0.638778
0.333333	-0.002457	2.11736	-1.33968		0.333333	0.001167	2.48243	-1.13557		0.333333	-0.00018	2.48243	-2.36122		0.333333	-0.000897	1.69884	-0.231024		0.333333	-0.003762	2.01738	-0.152465		0.333333	0.000905	1.66331	-0.602493		0.333333	8.5e-05	2.26224	-0.354837		0.333333	0.000472	2.16604	-0.310975		0.333333	0.001551	2.16604	-0.144368		0.333333	-0.000788	1.14412	-1.30929
0.35	-0.00155	2.25793	-0.967847		0.35	0.004314	2.81336	-0.491751		0.35	-0.000314	2.64722	-2.24055		0.35	-0.000848	1.81162	-0.162487		0.35	-0.002182	2.1513	0.161833		0.35	0.000912	1.77373	-0.300028		0.35	-4e-06	2.41242	-0.052857		0.35	0.00035	2.30983	0.188914		0.35	0.000874	2.30983	0.167622		0.35	-0.001	1.22007	1.54246
0.366667	-0.000493	2.39963	-0.756849		0.366667	0.00737				0.366667	-0.000658	2.81336	-1.69805		0.366667	-0.000849	1.92532	-0.227063		0.366667	-0.001562	2.28632	0.097792		0.366667	0.000818	1.88505	-0.131811		0.366667	1.7e-05	2.56382	-0.185314		0.366667	7.7e-05	2.4548	0.223503		0.366667	0.000136	2.4548	0.435183		0.366667	-0.001011	1.29664	-2.1807
0.383333	-6e-06				0.383333	0.007747				0.383333	-0.000642				0.383333	-0.00065				0.383333	-0.002542				0.383333	0.000715				0.383333	-0.000192				0.383333	-5.6e-05				0.383333	-0.000701				0.383333	-0.000903
0.4	-8.2e-05				0.4	0.006596				0.4	-0.0003				0.4	-6.5e-05				0.4	-0.001919				0.4	0.000425				0.4	-0.000276				0.4	7.9e-05				0.4	-0.001484				0.4	-0.000884
0.416667	-0.000127				0.416667	0.005097				0.416667	0.000142				0.416667	0.000681				0.416667	-0.002687				0.416667	0.000484				0.416667	-0.00028				0.416667	0.000344				0.416667	-0.002116				0.416667	-0.000815
0.433333	-1.3e-05				0.433333	0.004577				0.433333	0.000364				0.433333	0.000968				0.433333	-0.003485				0.433333	0.000524				0.433333	-0.000364				0.433333	0.000509				0.433333	-0.002459				0.433333	-0.000806
0.45	0.000282				0.45	0.005467				0.45	0.000625				0.45	0.001294				0.45	-0.003963				0.45	0.000584				0.45	-0.000448				0.45	0.000635				0.45	-0.002352				0.45	-0.000977
0.466667	0.000887				0.466667	0.005137				0.466667	0.000977				0.466667	0.00123				0.466667	-0.004071				0.466667	0.000434				0.466667	-0.000582				0.466667	0.00057				0.466667	-0.001994				0.466667	-0.001198
0.483333	0.002241				0.483333	0.004338				0.483333	0.001449				0.483333	0.000537				0.483333	-0.003509				0.483333	0.000134				0.483333	-0.000676				0.483333	0.000805				0.483333	-0.001607				0.483333	-0.001409
0.5	0.003768				0.5	0.004286				0.5	0.001706				0.5	-0.000198				0.5	-0.002641				0.5	-2.4e-05				0.5	-0.000569				0.5	0.001079				0.5	-0.001303				0.5	-0.00182
0.516667	0.005155				0.516667	0.004245				0.516667	0.001694				0.516667	-0.000721				0.516667	-0.002524				0.516667	-0.000183				0.516667	-0.000601				0.516667	0.001213				0.516667	-0.0009				0.516667	-0.002042
0.533333	0.006092				0.533333	0.003924				0.533333	0.001572				0.533333	-0.001113				0.533333	-0.003107				0.533333	-0.000161				0.533333	-0.000744				0.533333	0.001248				0.533333	-0.000697				0.533333	-0.001873
0.55	0.006969				0.55	0.003253				0.55	0.00102				0.55	-0.001036				0.55	-0.0028				0.55	-0.00025				0.55	-0.000716				0.55	0.001182				0.55	-0.000614				0.55	-0.001715
0.566667	0.007237				0.566667	0.002472				0.566667	0.000617				0.566667	-0.001209				0.566667	-0.002313				0.566667	-0.000268				0.566667	-0.000539				0.566667	0.000886				0.566667	-0.000432				0.566667	-0.001506
0.583333	0.007124				0.583333	0.001581				0.583333	0.000525				0.583333	-0.001362				0.583333	-0.002206				0.583333	-0.000287				0.583333	-0.000271				0.583333	0.000391				0.583333	-0.000209				0.583333	-0.001538
0.6	0.006789				0.6	0.000559				0.6	0.000615				0.6	-0.000264				0.6	-0.001821				0.6	-0.000436				0.6	1.4e-05				0.6	-0.000237				0.6	-6.4e-05				0.6	-0.001696
0.616667	0.006215				0.616667	-0.000131				0.616667	0.000876				0.616667	0.001707				0.616667	-0.000957				0.616667	-0.000575				0.616667	0.000151				0.616667	-0.000784				0.616667	-7.1e-05				0.616667	-0.001635
0.633333	0.005331				0.633333	-0.000441				0.633333	0.000957				0.633333	0.002458				0.633333	-0.000263				0.633333	-0.000484				0.633333	0.000357				0.633333	-0.001081				0.633333	9.2e-05				0.633333	-0.001444
0.65	0.004447				0.65	-0.000361				0.65	0.001168				0.65	0.002789				0.65	0.000481				0.65	-0.000403				0.65	0.000474				0.65	-0.001198				0.65	5.5e-05				0.65	-0.001222
0.666667	0.003723				0.666667	-2.1e-05				0.666667	0.00193				0.666667	0.00324				0.666667	0.000965				0.666667	-0.000282				0.666667	0.00064				0.666667	-0.001275				0.666667	-0.000251				0.666667	-0.001181
0.683333	0.002589				0.683333	0.000318				0.683333	0.002361				0.683333	0.003681				0.683333	0.001559				0.683333	-5.1e-05				0.683333	0.000966				0.683333	-0.001202				0.683333	-0.000728				0.683333	-0.0011
0.7	0.001303				0.7	0.000665				0.7	0.002728				0.7	0.004034				0.7	0.001888				0.7	0.000108				0.7	0.001309				0.7	-0.000982				0.7	-0.001168				0.7	-0.000618
0.716667	0.000468				0.716667	0.000913				0.716667	0.002676				0.716667	0.004161				0.716667	0.001785				0.716667	0.000197				0.716667	0.001712				0.716667	-0.000962				0.716667	-0.001188				0.716667	-0.000447
0.733333	3.3e-05				0.733333	0.00118				0.733333	0.002274				0.733333	0.004408				0.733333	0.001813				0.733333	0.000426				0.733333	0.002006				0.733333	-0.001232				0.733333	-0.000949				0.733333	-0.000535
0.75	-0.000362				0.75	0.001128				0.75	0.001903				0.75	0.004415				0.75	0.001361				0.75	0.000364				0.75	0.00239				0.75	-0.001261				0.75	-0.000929				0.75	-0.000254
0.766667	-0.000697				0.766667	0.000636				0.766667	0.001461				0.766667	0.004522				0.766667	0.000878				0.766667	0.000143				0.766667	0.002284				0.766667	-0.001081				0.766667	-0.00101				0.766667	0.000268
0.783333	-0.000913				0.783333	0.000143				0.783333	0.00085				0.783333	0.005389				0.783333	0.000376				0.783333	2.2e-05				0.783333	0.002047				0.783333	-0.001091				0.783333	-0.0011				0.783333	0.000529
0.8	-0.001257				0.8	-0.000146				0.8	0.000303				0.8	0.006619				0.8	0.000362				0.8	-3.2e-05				0.8	0.002351				0.8	-0.000532				0.8	-0.001015				0.8	0.000741
0.816667	-0.001981				0.816667	-0.000765				0.816667	-0.000202				0.816667	0.006144				0.816667	0.000578				0.816667	-6.6e-05				0.816667	0.002437				0.816667	-0.000352				0.816667	-0.000902				0.816667	0.001223
0.833333	-0.002665				0.833333	-0.001324				0.833333	-0.000517				0.833333	0.006339				0.833333	0.000574				0.833333	0.000129				0.833333	0.002433				0.833333	-0.000312				0.833333	-0.000809				0.833333	0.001505
0.85	-0.003119				0.85	-0.001783				0.85	-0.000512				0.85	0.007065				0.85	0.000279				0.85	5.5e-05				0.85	0.002449				0.85	-0.000513				0.85	-0.000895				0.85	0.001686
0.866667	-0.004344				0.866667	-0.002123				0.866667	0.000363				0.866667	0.00751				0.866667	0.000515				0.866667	0.000211				0.866667	0.002475				0.866667	-0.000473				0.866667	-0.001152				0.866667	0.001618
0.883333	-0.004948				0.883333	-0.002302				0.883333	0.001088				0.883333	0.006706				0.883333	0.000181				0.883333	0.000356				0.883333	0.002151				0.883333	7.6e-05				0.883333	-0.001509				0.883333	0.00194
0.9	-0.004875				0.9	-0.001761				0.9	0.001144				0.9	0.00501				0.9	-0.000303				0.9	0.000327				0.9	0.002206				0.9	0.000628				0.9	-0.001929				0.9	0.00261
0.916667	-0.004163				0.916667	-0.002171				0.916667	0.001031				0.916667	0.004431				0.916667	-0.000887				0.916667	0.000318				0.916667	0.002223				0.916667	0.001231				0.916667	-0.002541				0.916667	0.003101
0.933333	-0.00294				0.933333	-0.00328				0.933333	0.000449				0.933333	0.004382				0.933333	-0.001241				0.933333	-0.000151				0.933333	0.00157				0.933333	0.001934				0.933333	-0.002073				0.933333	0.002952
0.95	-0.000868				0.95	-0.00488				0.95	-2.4e-05				0.95	0.003653				0.95	-0.000895				0.95	-0.00078				0.95	0.000847				0.95	0.003307				0.95	-0.001415				0.95	0.003182
0.966667	0.001905				0.966667	-0.005829				0.966667	-0.000376				0.966667	0.004104				0.966667	4.1e-05				0.966667	-0.001189				0.966667	0.000674				0.966667	0.00518				0.966667	-0.000137				0.966667	0.003113
0.983333	0.004437				0.983333	-0.006449				0.983333	-0.000438				0.983333	0.005565				0.983333	0.001467				0.983333	-0.001858				0.983333	0.001241				0.983333	0.005823				0.983333	0.002191				0.983333	0.001994
1	0.00807				1	-0.007066				1	-0.001275				1	0.007336				1	0.000915				1	-0.001584				1	0.00126				1	0.00412				1	0.002919				1	0.002265
1.01667	0.013043				1.01667	-0.007113				1.01667	-0.002789				1.01667	0.010083				1.01667	-0.000226				1.01667	0.002181				1.01667	0.001181				1.01667	0.001628				1.01667	0.003846				1.01667	-0.000233
1.03333	0.017046				1.03333	-0.006481				1.03333	-0.006484				1.03333	0.002851				1.03333	-0.007898				1.03333	-0.006024				1.03333	-8.8e-05				1.03333	-0.005444				1.03333	-0.005977				1.03333	-0.013111
1.05	0.017898				1.05	-0.009458				1.05	-0.009138				1.05	-0.007702				1.05	-0.01827				1.05	-0.03458				1.05	-0.015017				1.05	-0.021346				1.05	-0.024521				1.05	-0.034438
1.06667	0.016441				1.06667	-0.013925				1.06667	-0.012113				1.06667	-0.015745				1.06667	-0.021452				1.06667	-0.048315				1.06667	-0.027566				1.06667	-0.040728				1.06667	-0.033734				1.06667	-0.045046
1.08333	0.015974				1.08333	-0.017803				1.08333	-0.013478				1.08333	-0.035268				1.08333	-0.021534				1.08333	-0.050621				1.08333	-0.033055				1.08333	-0.04734				1.08333	-0.037457				1.08333	-0.069834
1.1	0.015082				1.1	-0.021538				1.1	-0.014171				1.1	-0.037936				1.1	-0.020001				1.1	-0.049353				1.1	-0.035271				1.1	-0.044311				1.1	-0.039225				1.1	-0.087763
1.11667	0.012479				1.11667	-0.024024				1.11667	-0.015203				1.11667	-0.035539				1.11667	-0.018268				1.11667	-0.045185				1.11667	-0.036075				1.11667	-0.040331				1.11667	-0.038454				1.11667	-0.092041
1.13333	0.008117				1.13333	-0.02454				1.13333	-0.015475				1.13333	-0.032452				1.13333	-0.016876				1.13333	-0.036947				1.13333	-0.034739				1.13333	-0.036801				1.13333	-0.034733				1.13333	-0.088479
1.15	0.004524				1.15	-0.023416				1.15	-0.015207				1.15	-0.027625				1.15	-0.015493				1.15	-0.033459				1.15	-0.033583				1.15	-0.033421				1.15	-0.030972				1.15	-0.074976
1.16667	0.003981				1.16667	-0.022151				1.16667	-0.014499				1.16667	-0.022068				1.16667	-0.01422				1.16667	-0.031911				1.16667	-0.032387				1.16667	-0.030871				1.16667	-0.029761				1.16667	-0.063444
1.18333	0.003889				1.18333	-0.022507				1.18333	-0.013921				1.18333	-0.017971				1.18333	-0.012808				1.18333	-0.029393				1.18333	-0.029742				1.18333	-0.028182				1.18333	-0.02851				1.18333	-0.047792
1.2	0.002016				1.2	-0.02377				1.2	-0.013976				1.2	-0.016026				1.2	-0.011608				1.2	-0.025832				1.2	-0.025611				1.2	-0.025924				1.2	-0.025819				1.2	-0.041854
1.21667	0.000312				1.21667	-0.023404				1.21667	-0.0136				1.21667	-0.012897				1.21667	-0.010269				1.21667	-0.022241				1.21667	-0.01976				1.21667	-0.024187				1.21667	-0.023919				1.21667	-0.034784
1.23333	0.002139				1.23333	-0.021438				1.23333	-0.013155				1.23333	-0.010658				1.23333	-0.00914				1.23333	-0.01956				1.23333	-0.017999				1.23333	-0.022079				1.23333	-0.021498				1.23333	-0.028744
1.25	0.003505				1.25	-0.019801				1.25	-0.012799				1.25	-0.009159				1.25	-0.00769				1.25	-0.015669				1.25	-0.016718				1.25	-0.019401				1.25	-0.019238				1.25	-0.022404
1.26667	0.003001				1.26667	-0.018405				1.26667	-0.012353				1.26667	-0.00747				1.26667	-0.006381				1.26667	-0.010708				1.26667	-0.014727				1.26667	-0.016953				1.26667	-0.017258				1.26667	-0.016454
1.28333	0.001317				1.28333	-0.016119				1.28333	-0.011537				1.28333	-0.004721				1.28333	-0.005332				1.28333	-0.006987				1.28333	-0.013315				1.28333	-0.015186				1.28333	-0.016088				1.28333	-0.013075
1.3	0.000258				1.3	-0.014109				1.3	-0.01057				1.3	-0.002819				1.3	-0.004524				1.3	-0.005363				1.3	-0.012599				1.3	-0.013304				1.3	-0.014702				1.3	-0.01283
1.31667	0.000968				1.31667	-0.01218				1.31667	-0.009752				1.31667	-0.003595				1.31667	-0.003696				1.31667	-0.003779				1.31667	-0.012181				1.31667	-0.011973				1.31667	-0.012547				1.31667	-0.012725
1.33333	0.002427				1.33333	-0.009831				1.33333	-0.009053				1.33333	-0.003991				1.33333	-0.002677				1.33333	-0.002935				1.33333	-0.011574				1.33333	-0.011061				1.33333	-0.010932				1.33333	-0.01149
1.35	0.004156				1.35	-0.007522				1.35	-0.008395				1.35	-0.003338				1.35	-0.001759				1.35	-0.002371				1.35	-0.010917				1.35	-0.01105				1.35	-0.009227				1.35	-0.009264
1.36667	0.005605				1.36667	-0.005923				1.36667	-0.007617				1.36667	-0.003244				1.36667	-0.001401				1.36667	-0.001907				1.36667	-0.0103				1.36667	-0.010788				1.36667	-0.007962				1.36667	-0.007089
1.38333	0.006425				1.38333	-0.004514				1.38333	-0.006768				1.38333	-0.00345				1.38333	-0.000723				1.38333	-0.001513				1.38333	-0.009543				1.38333	-0.010197				1.38333	-0.007327				1.38333	-0.005573
1.4	0.007964				1.4	-0.002951				1.4	-0.005993				1.4	-0.004089				1.4	-1.4e-05				1.4	-0.001286				1.4	-0.008859				1.4	-0.009265				1.4	-0.006922				1.4	-0.004256
1.41667	0.0101				1.41667	-0.001249				1.41667	-0.005287				1.41667	-0.005238				1.41667	0.000675				1.41667	-0.00065				1.41667	-0.008295				1.41667	-0.008194				1.41667	-0.006467				1.41667	-0.003777
1.43333	0.012377				1.43333	-8.7e-05				1.43333	-0.004901				1.43333	-0.006677				1.43333	0.001414				1.43333	0.000147				1.43333	-0.007811				1.43333	-0.007653				1.43333	-0.005683				1.43333	-0.003548
1.45	0.014323				1.45	-0.000144				1.45	-0.004505				1.45	-0.007076				1.45	0.002063				1.45	0.000734				1.45	-0.007328				1.45	-0.007302				1.45	-0.004868				1.45	-0.003239
1.46667	0.015809				1.46667	-0.000232				1.46667	-0.004029				1.46667	-0.007146				1.46667	0.002652				1.46667	0.00098				1.46667	-0.006884				1.46667	-0.00663				1.46667	-0.004313				1.46667	-0.00301
1.48333	0.016506				1.48333	-0.00059				1.48333	-0.003724				1.48333	-0.007505				1.48333	0.003311				1.48333	0.001107				1.48333	-0.00657				1.48333	-0.006239				1.48333	-0.003139				1.48333	-0.002972
1.5	0.016097				1.5	-0.000573				1.5	-0.003745				1.5	-0.007861				1.5	0.003732				1.5	0.001367				1.5	-0.006108				1.5	-0.006512				1.5	-0.001708				1.5	-0.001762
1.51667	0.015185				1.51667	0.000442				1.51667	-0.003727				1.51667	-0.008591				1.51667	0.003964				1.51667	0.001566				1.51667	-0.005667				1.51667	-0.007505				1.51667	-0.000339				1.51667	-0.000962
1.53333	0.014322				1.53333	0.001508				1.53333	-0.003609				1.53333	-0.0092				1.53333	0.004176				1.53333	0.001585				1.53333	-0.005227				1.53333	-0.007398				1.53333	0.001021				1.53333	-0.000682
1.55	0.01359				1.55	0.002054				1.55	-0.00346				1.55	-0.00934				1.55	0.004169				1.55	0.001634				1.55	-0.004806				1.55	-0.007171				1.55	0.002311				1.55	-0.000842
1.56667	0.012998				1.56667	0.00261				1.56667	-0.003372				1.56667	-0.009619				1.56667	0.004401				1.56667	0.001393				1.56667	-0.004325				1.56667	-0.007344				1.56667	0.003291				1.56667	-0.000382
1.58333	0.012606				1.58333	0.002596				1.58333	-0.003413				1.58333	-0.009358				1.58333	0.004603				1.58333	0.001252				1.58333	-0.003754				1.58333	-0.007387				1.58333	0.00424				1.58333	-0.000112
1.6	0.012243				1.6	0.002247				1.6	-0.003397				1.6	-0.00912				1.6	0.00471				1.6	0.001075				1.6	-0.003373				1.6	-0.007028				1.6	0.00583				1.6	0.000367
1.61667	0.011316				1.61667	0.001927				1.61667	-0.003322				1.61667	-0.008697				1.61667	0.004387				1.61667	0.000676				1.61667	-0.002995				1.61667	-0.006679				1.61667	0.00741				1.61667	0.000626
1.63333	0.0103				1.63333	0.001237				1.63333	-0.003306				1.63333	-0.007964				1.63333	0.004194				1.63333	0.000308				1.63333	-0.002706				1.63333	-0.00582				1.63333	0.00899				1.63333	0.000445
1.65	0.009403				1.65	0.000807				1.65	-0.00321				1.65	-0.007272				1.65	0.004341				1.65	-4.1e-05				1.65	-0.002368				1.65	-0.004722				1.65	0.01012				1.65	0.000235
1.66667	0.008496				1.66667	0.000197				1.66667	-0.003024				1.66667	-0.006689				1.66667	0.004219				1.66667	-0.000259				1.66667	-0.002029				1.66667	-0.004383				1.66667	0.00987				1.66667	-0.000416
1.68333	0.0077				1.68333	-0.000752				1.68333	-0.002738				1.68333	-0.006196				1.68333	0.004236				1.68333	-0.000238				1.68333	-0.001911				1.68333	-0.004165				1.68333	0.00845				1.68333	-0.000797
1.7	0.007027				1.7	-0.001007				1.7	-0.002329				1.7	-0.00556				1.7	0.00402				1.7	-0.000133				1.7	-0.001821				1.7	-0.004037				1.7	0.007035				1.7	-0.000831
1.71667	0.00627				1.71667	-0.001052				1.71667	-0.001971				1.71667	-0.004782				1.71667	0.003905				1.71667	5e-05				1.71667	-0.001664				1.71667	-0.003821				1.71667	0.006851				1.71667	-0.000784
1.73333	0.004873				1.73333	-0.000307				1.73333	-0.001513				1.73333	-0.004135				1.73333	0.003529				1.73333	0.000244				1.73333	-0.001407				1.73333	-0.003915				1.73333	0.007156				1.73333	-0.000658
1.75	0.003206				1.75	-0.000322				1.75	-0.001095				1.75	-0.003737				1.75	0.002954				1.75	0.000408				1.75	-0.00101				1.75	-0.004019				1.75	0.006902				1.75	-0.000612
1.76667	0.001579				1.76667	0.000482				1.76667	-0.000746				1.76667	-0.00306				1.76667	0.002849				1.76667	0.000461				1.76667	-0.000723				1.76667	-0.004133				1.76667	0.007247				1.76667	-0.000435
1.78333	7.2e-05				1.78333	-0.000553				1.78333	-0.000418				1.78333	-0.002562				1.78333	0.002653				1.78333	0.000445				1.78333	-0.000506				1.78333	-0.004396				1.78333	0.007893				1.78333	-0.000199
1.8	-0.001596				1.8	-0.002182				1.8	-0.000141				1.8	-0.002244				1.8	0.002315				1.8	7.1e-05				1.8	-0.000366				1.8	-0.004333				1.8	0.007315				1.8	-0.000388
1.81667	-0.00319				1.81667	-0.002182				1.81667	-1.5e-05				1.81667	-0.002077				1.81667	0.002018				1.81667	-7.3e-05				1.81667	-0.00038				1.81667	-0.004121				1.81667	0.005867				1.81667	-0.000306
1.83333	-0.004214				1.83333	0.000559				1.83333	1e-06				1.83333	-0.002311				1.83333	0.001741				1.83333	-0.000258				1.83333	-0.000524				1.83333	-0.00361				1.83333	0.00466				1.83333	9.6e-05
1.85	-0.004737				1.85	0.004769				1.85	7e-06				1.85	-0.002635				1.85	0.001384				1.85	-0.000422				1.85	-0.000637				1.85	-0.003148				1.85	0.003693				1.85	0.000897
1.86667	-0.005171				1.86667	0.007209				1.86667	8.3e-05				1.86667	-0.002788				1.86667	0.000977				1.86667	-0.000627				1.86667	-0.000701				1.86667	-0.002546				1.86667	0.002675				1.86667	0.001369
1.88333	-0.005535				1.88333	0.00887				1.88333	-3.1e-05				1.88333	-0.003072				1.88333	0.000549				1.88333	-0.000991				1.88333	-0.000915				1.88333	-0.001874				1.88333	0.001258				1.88333	0.00144
1.9	-0.006012				1.9	0.008684				1.9	-0.00058				1.9	-0.003432				1.9	8.6e-05				1.9	-0.001094				1.9	-0.001052				1.9	-0.00121				1.9	-0.000333				1.9	0.001075
1.91667	-0.006395				1.91667	0.010789				1.91667	-0.00101				1.91667	-0.004017				1.91667	-0.000177				1.91667	-0.000957				1.91667	-0.000945				1.91667	-0.000776				1.91667	-0.001624				1.91667	0.00071
1.93333	-0.006779				1.93333	0.011243				1.93333	-0.00118				1.93333	-0.004491				1.93333	-0.00035				1.93333	-0.00035				1.93333	-0.000857				1.93333	-0.000622				1.93333	-0.002506				1.93333	0.000295
1.95	-0.006572				1.95	0.010647				1.95	-0.001161				1.95	-0.004606				1.95	-0.000643				1.95	0.000127				1.95	-0.000929				1.95	-0.000378				1.95	-0.003127				1.95	0.000109
1.96667	-0.005956				1.96667	0.007971				1.96667	-0.000791				1.96667	-0.004621				1.96667	-0.000666				1.96667	0.000514				1.96667	-0.001222				1.96667	0.000126				1.96667	-0.003299				1.96667	0.000394
1.98333	-0.005469				1.98333	0.002145				1.98333	7.9e-05				1.98333	-0.004215				1.98333	-0.000649				1.98333	0.000811				1.98333	-0.001324				1.98333	0.00119				1.98333	-0.0032				1.98333	0.000989
2	-0.005045				2	-0.001243				2	0.001062				2	-0.004445				2	-0.000543				2	0.001041				2	-0.001504				2	0.002687				2	-0.003258				2	0.001493
2.01667	-0.004577				2.01667	-0.005143				2.01667	0.001962				2.01667	-0.005451				2.01667	-0.000658				2.01667	0.00085				2.01667	-0.00159				2.01667	0.003295				2.01667	-0.003499				2.01667	0.001388
2.03333	-0.003938				2.03333	-0.006234				2.03333	0.002323				2.03333	-0.006917				2.03333	-0.000582				2.03333	0.000369				2.03333	-0.001606				2.03333	0.003892				2.03333	-0.003369				2.03333	0.001622
2.05	-0.00303				2.05	-0.009115				2.05	0.002033				2.05	-0.008313				2.05	-0.000587				2.05	-0.000232				2.05	-0.001572				2.05	0.00413				2.05	-0.00319				2.05	0.001806
2.06667	-0.002001				2.06667	-0.012586				2.06667	0.001584				2.06667	-0.009209				2.06667	-0.000481				2.06667	-0.000803				2.06667	-0.001788				2.06667	0.004878				2.06667	-0.00245				2.06667	0.001271
2.08333	-0.001002				2.08333	0.043603				2.08333	0.001095				2.08333	-0.008645				2.08333	-0.000286				2.08333	-0.001134				2.08333	-0.002044				2.08333	0.004456				2.08333	-0.00145				2.08333	0.001475
2.1	0.000197				2.1	0.009567				2.1	0.000965				2.1	-0.008031				2.1	-0.000386				2.1	-0.001332				2.1	-0.002119				2.1	0.005323				2.1	-0.001324				2.1	0.001543
2.11667	0.001414				2.11667	-0.041956				2.11667	0.001012				2.11667	-0.007123				2.11667	-0.000447				2.11667	-0.00148				2.11667	-0.0019				2.11667	0.005652				2.11667	-0.001621				2.11667	0.00147
2.13333	0.00252				2.13333	-0.088789				2.13333	0.000729				2.13333	-0.006886				2.13333	-0.000217				2.13333	-0.001498				2.13333	-0.001842				2.13333	0.006081				2.13333	-0.001337				2.13333	0.001097
2.15	0.003667				2.15	-0.024542				2.15	-0.000303				2.15	-0.005648				2.15	-0.000268				2.15	-0.001347				2.15	-0.001803				2.15	0.00566				2.15	-0.000844				2.15	0.000603
2.16667	0.004624				2.16667	-0.006105				2.16667	-0.000606				2.16667	-0.004981				2.16667	-0.000859				2.16667	-0.001025				2.16667	-0.001854				2.16667	0.005059				2.16667	-0.001001				2.16667	0.00016
2.18333	0.004911				2.18333	0.002822				2.18333	-0.000729				2.18333	-0.005063				2.18333	-0.000999				2.18333	-0.000994				2.18333	-0.001876				2.18333	0.003847				2.18333	-0.000928				2.18333	-0.000253
2.2	0.004892				2.2	0.020924				2.2	-0.000158				2.2	-0.004962				2.2	-0.000708				2.2	-0.001096				2.2	-0.001812				2.2	0.002631				2.2	-0.000949				2.2	-0.000681
2.21667	0.004815				2.21667	0.024599				2.21667	-0.000561				2.21667	-0.002335				2.21667	-0.000278				2.21667	-0.00117				2.21667	-0.001815				2.21667	0.001165				2.21667	-0.001053				2.21667	-0.000732
2.23333	0.005198				2.23333	0.020304				2.23333	-0.000574				2.23333	-0.001508				2.23333	1.2e-05				2.23333	-0.001143				2.23333	-0.002078				2.23333	-0.0015				2.23333	-0.000767				2.23333	-0.000353
2.25	0.00528				2.25	0.016309				2.25	-0.001147				2.25	-0.002162				2.25	-0.000438				2.25	-0.001036				2.25	-0.002141				2.25	-0.004096				2.25	-0.000252				2.25	0.000246
2.26667	0.004923				2.26667	0.011845				2.26667	-0.00144				2.26667	-0.002665				2.26667	-0.000988				2.26667	-0.00121				2.26667	-0.001794				2.26667	-0.005562				2.26667	-0.000616				2.26667	0.000315
2.28333	0.004545				2.28333	0.00757				2.28333	-0.001963				2.28333	-0.002658				2.28333	-0.003218				2.28333	-0.001173				2.28333	-0.001677				2.28333	-0.004827				2.28333	-0.000901				2.28333	-7.6e-05
2.3	0.004317				2.3	0.002108				2.3	-0.002908				2.3	-0.001294				2.3	-0.006157				2.3	-0.000996				2.3	-0.001746				2.3	-0.003989				2.3	-0.000858				2.3	-0.000482
2.31667	0.004212				2.31667	-0.006851				2.31667	-0.004187				2.31667	6.1e-05				2.31667	-0.009897				2.31667	-0.000648				2.31667	-0.001712				2.31667	-0.004482				2.31667	-0.000848				2.31667	-0.000841
2.33333	0.003927				2.33333	-0.011519				2.33333	-0.005096				2.33333	0.001665				2.33333	0.001213				2.33333	-0.000181				2.33333	-0.001547				2.33333	-0.004794				2.33333	-0.001149				2.33333	-0.000931
2.35	0.003202				2.35	-0.013058				2.35	-0.004006				2.35	0.00249				2.35	0.014553				2.35	0.000657				2.35	-0.001373				2.35	-0.005767				2.35	-0.001599				2.35	-0.001001
2.36667	0.002087				2.36667	-0.012026				2.36667	-0.003805				2.36667	0.002634				2.36667	0.017353				2.36667	0.001064				2.36667	-0.001248				2.36667	-0.004929				2.36667	-0.002499				2.36667	-0.001381
2.38333	0.000882				2.38333	-0.010744				2.38333	-0.003125				2.38333	0.001799				2.38333	0.002473				2.38333	0.001852				2.38333	-0.001323				2.38333	-0.003902				2.38333	-0.00318				2.38333	-0.00163
2.4	5e-05				2.4	-0.008662				2.4	-0.002724				2.4	0.001938				2.4	-0.004165				2.4	0.002567				2.4	-0.001253				2.4	-0.003293				2.4	-0.003718				2.4	-0.001763
2.41667	-0.000508				2.41667	-0.007437				2.41667	-0.002349				2.41667	0.001782				2.41667	-0.009405				2.41667	0.003293				2.41667	-0.001146				2.41667	-0.003015				2.41667	-0.00426				2.41667	-0.002021
2.43333	-0.001417				2.43333	-0.006421				2.43333	-0.001974				2.43333	0.002247				2.43333	-0.012234				2.43333	0.004579				2.43333	-0.00132				2.43333	-0.002287				2.43333	-0.004601				2.43333	-0.002099
2.45	-0.001515				2.45	-0.005976				2.45	-0.000629				2.45	0.002271				2.45	-0.010044				2.45	0.005974				2.45	-0.001544				2.45	-0.001479				2.45	-0.004633				2.45	-0.002417
2.46667	-0.001884				2.46667	-0.00448				2.46667	0.000486				2.46667	0.002155				2.46667	-0.004754				2.46667	0.00795				2.46667	-0.001547				2.46667	-0.000681				2.46667	-0.005055				2.46667	-0.002195
2.48333	-0.002322				2.48333	-0.003275				2.48333	0.000911				2.48333	0.0021				2.48333	0.000657				2.48333	0.010396				2.48333	-0.001361				2.48333	5.7e-05				2.48333	-0.005596				2.48333	-0.001773
2.5	-0.002527				2.5	-0.003073				2.5	0.000463				2.5	0.00241				2.5	0.001871				2.5	0.013499				2.5	-0.001323				2.5	0.000983				2.5	-0.005964				2.5	-0.001408
2.51667	-0.002168				2.51667	-0.003305				2.51667	-0.000428				2.51667	0.002492				2.51667	0.001304				2.51667	0.010154				2.51667	-0.001196				2.51667	0.001579				2.51667	-0.006113				2.51667	-0.00117
2.53333	-0.001528				2.53333	-0.002737				2.53333	-0.00107				2.53333	0.002393				2.53333	0.000137				2.53333	-0.006832				2.53333	-0.00138				2.53333	0.001635				2.53333	-0.005831				2.53333	-0.001361
2.55	-0.000689				2.55	-0.001758				2.55	-0.001182				2.55	0.002524				2.55	-0.00108				2.55	-0.007428				2.55	-0.001553				2.55	0.001631				2.55	-0.0049				2.55	-0.001593
2.56667	-0.00041				2.56667	-0.00084				2.56667	-0.001084				2.56667	0.002486				2.56667	-0.001417				2.56667	-0.006253				2.56667	-0.001507				2.56667	0.001327				2.56667	-0.003469				2.56667	-0.002305
2.58333	-0.000211				2.58333	-0.000342				2.58333	-0.000756				2.58333	0.002137				2.58333	-0.002553				2.58333	-0.005949				2.58333	-0.00154				2.58333	0.001113				2.58333	-0.001878				2.58333	-0.002986
2.6	0.000586				2.6	0.000289				2.6	-0.000271				2.6	0.00217				2.6	-0.003758				2.6	-0.005498				2.6	-0.001373				2.6	0.001094				2.6	-5.9e-05				2.6	-0.003045
2.61667	0.001428				2.61667	0.000791				2.61667	0.000211				2.61667	0.002109				2.61667	-0.004532				2.61667	-0.004567				2.61667	-0.001394				2.61667	0.001207				2.61667	0.001483				2.61667	-0.003
2.63333	0.001619				2.63333	0.000743				2.63333	0.000343				2.63333	0.001698				2.63333	-0.001917				2.63333	-0.003556				2.63333	-0.001455				2.63333	0.001249				2.63333	0.002515				2.63333	-0.002865
2.65	0.001361				2.65	0.000836				2.65	-3.5e-05				2.65	0.000917				2.65	0.004759				2.65	-0.003156				2.65	-0.001286				2.65	0.001161				2.65	0.003387				2.65	-0.00277
2.66667	0.001033				2.66667	0.000748				2.66667	-0.000923				2.66667	-7.4e-05				2.66667	0.005785				2.66667	-0.002725				2.66667	-0.001317				2.66667	0.001084				2.66667	0.004518				2.66667	-0.002825
2.68333	0.000835				2.68333	0.00033				2.68333	-0.001902				2.68333	-0.000985				2.68333	0.003961				2.68333	-0.002124				2.68333	-0.001178				2.68333	0.001126				2.68333	0.00592				2.68333	-0.00249
2.7	0.000868				2.7	-8.6e-05				2.7	-0.002803				2.7	-0.001874				2.7	0.004089				2.7	-0.00166				2.7	-0.000947				2.7	0.000948				2.7	0.007236				2.7	-0.002666
2.71667	0.001267				2.71667	-4.6e-05				2.71667	-0.003535				2.71667	-0.002342				2.71667	0.004719				2.71667	-0.001247				2.71667	-0.000709				2.71667	0.000582				2.71667	0.006859				2.71667	-0.002357
2.73333	0.001646				2.73333	0.000224				2.73333	-0.003917				2.73333	-0.00241				2.73333	0.005489				2.73333	-0.000944				2.73333	-0.000781				2.73333	0.000526				2.73333	0.006483				2.73333	-0.001519
2.75	0.001775				2.75	0.001264				2.75	-0.004139				2.75	-0.002349				2.75	0.00578				2.75	-0.000851				2.75	-0.000923				2.75	0.000329				2.75	0.006487				2.75	-0.00074
2.76667	0.001735				2.76667	0.002504				2.76667	-0.004271				2.76667	-0.002227				2.76667	0.00566				2.76667	-0.000387				2.76667	-0.000695				2.76667	8.3e-05				2.76667	0.00866				2.76667	-0.000472
2.78333	0.001864				2.78333	0.003424				2.78333	-0.004443				2.78333	-0.002255				2.78333	0.005511				2.78333	6e-06				2.78333	-0.000887				2.78333	-0.000313				2.78333	0.011024				2.78333	-0.000153
2.8	0.002066				2.8	0.004231				2.8	-0.004453				2.8	-0.002149				2.8	0.006595				2.8	0.000275				2.8	-0.001192				2.8	-0.000668				2.8	0.011325				2.8	-4e-06
2.81667	0.001874				2.81667	0.005291				2.81667	-0.003971				2.81667	-0.001747				2.81667	0.007293				2.81667	0.000634				2.81667	-0.001225				2.81667	-0.00112				2.81667	0.009097				2.81667	9.2e-05
2.83333	0.001422				2.83333	0.00584				2.83333	-0.003108				2.83333	-0.000986				2.83333	0.00745				2.83333	0.000802				2.83333	-0.001239				2.83333	-0.001043				2.83333	0.007489				2.83333	-2.3e-05
2.85	0.00096				2.85	0.005949				2.85	-0.002026				2.85	-0.000574				2.85	0.006198				2.85	0.000841				2.85	-0.001482				2.85	-0.001015				2.85	0.006791				2.85	0.000253
2.86667	0.000379				2.86667	0.006529				2.86667	-0.000674				2.86667	-0.000732				2.86667	0.001005				2.86667	0.000759				2.86667	-0.001585				2.86667	-0.000937				2.86667	0.005893				2.86667	8.9e-05
2.88333	-0.000323				2.88333	0.008148				2.88333	0.000659				2.88333	-0.001341				2.88333	-0.003107				2.88333	0.000828				2.88333	-0.001619				2.88333	-0.00072				2.88333	0.004665				2.88333	0.000554
2.9	-0.000925				2.9	0.008413				2.9	0.002186				2.9	-0.002088				2.9	-0.003626				2.9	0.000885				2.9	-0.001528				2.9	-0.000448				2.9	0.003348				2.9	0.000984
2.91667	-0.00123				2.91667	0.008353				2.91667	0.00339				2.91667	-0.002754				2.91667	-0.003054				2.91667	0.000882				2.91667	-0.001339				2.91667	-0.000573				2.91667	0.001902				2.91667	0.001301
2.93333	-0.001495				2.93333	0.007964				2.93333	0.004004				2.93333	-0.00364				2.93333	-0.002872				2.93333	0.00081				2.93333	-0.001231				2.93333	-0.000628				2.93333	0.000176				2.93333	0.001669
2.95	-0.00202				2.95	0.007884				2.95	0.004239				2.95	-0.003977				2.95	-0.002949				2.95	0.000727				2.95	-0.001412				2.95	-0.000393				2.95	-0.00132				2.95	0.002317
2.96667	-0.002065				2.96667	0.006514				2.96667	0.004303				2.96667	-0.004093				2.96667	-0.003017				2.96667	0.000524				2.96667	-0.001683				2.96667	-0.000278				2.96667	-0.002606				2.96667	0.002765
2.98333	-0.002111				2.98333	0.005545				2.98333	0.004388				2.98333	-0.003719				2.98333	-0.002705				2.98333	0.000451				2.98333	-0.001865				2.98333	0.000227				2.98333	-0.003513				2.98333	0.002833
3	-0.002137				3	0.005631				3	0.004558				3	-0.003243				3	-0.002351				3	0.000309				3	-0.001982				3	0.00071				3	-0.003623				3	0.003215
3.01667	-0.002238				3.01667	0.005314				3.01667	0.00459				3.01667	-0.002868				3.01667	-0.002068				3.01667	0.000276				3.01667	-0.002334				3.01667	0.001027				3.01667	-0.003515				3.01667	0.003458
3.03333	-0.002168				3.03333	0.003687				3.03333	0.004683				3.03333	-0.002362				3.03333	-0.001925				3.03333	0.000433				3.03333	-0.002286				3.03333	0.000914				3.03333	-0.003418				3.03333	0.0034
3.05	-0.002379				3.05	0.002951				3.05	0.005475				3.05	-0.001717				3.05	-0.002002				3.05	0.00041				3.05	-0.001748				3.05	0.000471				3.05	-0.00279				3.05	0.003043
3.06667	-0.002699				3.06667	0.002314				3.06667	0.006458				3.06667	-0.001452				3.06667	-0.001829				3.06667	0.000398				3.06667	-0.00128				3.06667	0.000129				3.06667	-0.002083				3.06667	0.002755
3.08333	-0.00295				3.08333	0.001237				3.08333	0.00712				3.08333	-0.000827				3.08333	-0.001586				3.08333	6.5e-05				3.08333	-0.001212				3.08333	-4e-06				3.08333	-0.001745				3.08333	0.002608
3.1	-0.002779				3.1	0.000373				3.1	0.006659				3.1	-0.000712				3.1	-0.001367				3.1	-0.000208				3.1	1.4e-05				3.1	7.5e-05				3.1	-0.001383				3.1	0.002198
3.11667	-0.002401				3.11667	0.000105				3.11667	0.005373				3.11667	0.000332				3.11667	-0.00107				3.11667	-0.00023				3.11667	0.001634				3.11667	0.00039				3.11667	-0.001465				3.11667	0.001601
3.13333	-0.002053				3.13333	7.6e-05				3.13333	0.004237				3.13333	0.001206				3.13333	-0.000904				3.13333	-9.3e-05				3.13333	0.002264				3.13333	0.000984				3.13333	-0.001887				3.13333	0.001183
3.15	-0.001164				3.15	-0.000123				3.15	0.003871				3.15	0.002189				3.15	-0.000897				3.15	-0.000196				3.15	0.002694				3.15	0.001338				3.15	-0.002109				3.15	0.000845
3.16667	-4.6e-05				3.16667	-0.000702				3.16667	0.003835				3.16667	0.003003				3.16667	-0.0007				3.16667	-5.9e-05				3.16667	0.003534				3.16667	0.001503				3.16667	-0.002271				3.16667	0.000687
3.18333	0.000512				3.18333	-0.001351				3.18333	0.003799				3.18333	0.004027				3.18333	-0.000494				3.18333	2.9e-05				3.18333	0.003444				3.18333	0.001527				3.18333	-0.002403				3.18333	0.000639
3.2	0.000969				3.2	-0.001162				3.2	0.003617				3.2	0.005639				3.2	-0.000103				3.2	-0.000145				3.2	0.004705				3.2	0.001786				3.2	-0.002156				3.2	0.000318
3.21667	0.001356				3.21667	-0.000983				3.21667	0.003011				3.21667	0.0078				3.21667	0.000145				3.21667	-0.000388				3.21667	0.006589				3.21667	0.002041				3.21667	-0.001954				3.21667	-0.000131
3.23333	0.001713				3.23333	-0.000933				3.23333	0.002004				3.23333	0.009652				3.23333	8.3e-05				3.23333	-0.000231				3.23333	0.007454				3.23333	0.001835				3.23333	-0.001682				3.23333	-0.000371
3.25	0.00216				3.25	-0.001183				3.25	0.000858				3.25	0.010253				3.25	-0.000259				3.25	-3.4e-05				3.25	0.008618				3.25	0.0011				3.25	-0.001211				3.25	-0.000461
3.26667	0.002357				3.26667	-0.000714				3.26667	-8e-06				3.26667	0.011474				3.26667	-0.000362				3.26667	0.000402				3.26667	0.009113				3.26667	0.000464				3.26667	-0.000639				3.26667	-0.00048
3.28333	0.002653				3.28333	-0.000164				3.28333	-0.000735				3.28333	0.012156				3.28333	-0.000414				3.28333	0.000559				3.28333	0.009447				3.28333	0.000349				3.28333	0.000423				3.28333	-0.00045
3.3	0.002997				3.3	-0.000172				3.3	-0.000997				3.3	0.012491				3.3	-0.000572				3.3	0.000425				3.3	0.009935				3.3	0.000237				3.3	0.001183				3.3	-0.000485
3.31667	0.003312				3.31667	-0.000942				3.31667	-0.000835				3.31667	0.012544				3.31667	-0.000745				3.31667	0.000271				3.31667	0.011154				3.31667	0.000262				3.31667	0.001667				3.31667	-0.00056
3.33333	0.003587				3.33333	-0.001372				3.33333	-0.000744				3.33333	0.012617				3.33333	-0.000837				3.33333	0.000108				3.33333	0.011962				3.33333	0.000126				3.33333	0.001842				3.33333	-0.000714
3.35	0.003912				3.35	-0.001662				3.35	-0.000402				3.35	0.0128				3.35	-0.000869				3.35	-4.6e-05				3.35	0.01248				3.35	0.00082				3.35	0.001546				3.35	-0.000969
3.36667	0.004817				3.36667	-0.001472				3.36667	-0.000141				3.36667	0.013373				3.36667	-0.000721				3.36667	3e-05				3.36667	0.013329				3.36667	0.001585				3.36667	0.00094				3.36667	-0.001263
3.38333	0.005872				3.38333	-0.000632				3.38333	0.000331				3.38333	0.014036				3.38333	-0.000783				3.38333	0.000486				3.38333	0.014557				3.38333	0.001939				3.38333	0.000444				3.38333	-0.001428
3.4	0.005814				3.4	-0.000871				3.4	0.001167				3.4	0.014222				3.4	-0.001201				3.4	0.000381				3.4	0.015998				3.4	0.001655				3.4	0.000655				3.4	-0.00124
3.41667	0.004958				3.41667	-0.001996				3.41667	0.001224				3.41667	0.014519				3.41667	-0.001483				3.41667	9.5e-05				3.41667	0.016821				3.41667	0.001016				3.41667	0.00178				3.41667	-0.001041
3.43333	0.004103				3.43333	-0.002951				3.43333	-0.000429				3.43333	0.014395				3.43333	-0.002135				3.43333	0.0002				3.43333	0.017704				3.43333	0.000557				3.43333	0.002415				3.43333	-0.000382
3.45	0.003887				3.45	-0.003906				3.45	-0.003112				3.45	0.013732				3.45	-0.002486				3.45	8.4e-05				3.45	0.019457				3.45	0.001758				3.45	0.003891				3.45	0.001257
3.46667	0.003642				3.46667	-0.00413				3.46667	-0.004825				3.46667	0.013548				3.46667	-0.001868				3.46667	-0.001031				3.46667	0.020891				3.46667	0.003989				3.46667	0.004506				3.46667	0.003156
3.48333	0.003356				3.48333	-0.003305				3.48333	-0.001918				3.48333	0.014525				3.48333	-0.00159				3.48333	-0.001466				3.48333	0.020994				3.48333	0.00549				3.48333	0.001881				3.48333	0.003775
3.5	0.000619				3.5	-0.003299				3.5	-2.7e-05				3.5	0.015687				3.5	0.000616				3.5	-0.000704				3.5	0.02104				3.5	0.006207				3.5	-0.000642				3.5	0.001548
3.51667	-0.003347				3.51667	0.005781				3.51667	0.001333				3.51667	0.022064				3.51667	0.002838				3.51667	0.000368				3.51667	0.023601				3.51667	0.004679				3.51667	-0.002081				3.51667	0.00227
3.53333	-0.010243				3.53333	0.00248				3.53333	-0.011677				3.53333	-0.000539				3.53333	-0.01647				3.53333	-0.00852				3.53333	0.006053				3.53333	-0.011169				3.53333	-0.002381				3.53333	-0.016187
3.55	-0.018649				3.55	-0.026461				3.55	-0.039096				3.55	-0.070362				3.55	-0.070678				3.55	-0.051778				3.55	-0.061965				3.55	-0.056008				3.55	-0.05315				3.55	-0.068584
3.56667	-0.044786				3.56667	-0.074621				3.56667	-0.074646				3.56667	-0.151516				3.56667	-0.132106				3.56667	-0.117686				3.56667	-0.142183				3.56667	-0.129726				3.56667	-0.14323				3.56667	-0.143401
3.58333	-0.082932				3.58333	-0.130052				3.58333	-0.126256				3.58333	-0.220169				3.58333	-0.198924				3.58333	-0.197364				3.58333	-0.223531				3.58333	-0.227514				3.58333	-0.248819				3.58333	-0.249988
3.6	-0.103501				3.6	-0.184029				3.6	-0.17144				3.6	-0.289014				3.6	-0.25282				3.6	-0.272565				3.6	-0.298039				3.6	-0.330131				3.6	-0.354942				3.6	-0.369131
3.61667	-0.117432				3.61667	-0.218665				3.61667	-0.197188				3.61667	-0.350452				3.61667	-0.284269				3.61667	-0.321087				3.61667	-0.342941				3.61667	-0.411276				3.61667	-0.424404				3.61667	-0.477793
3.63333	-0.118083				3.63333	-0.23199				3.63333	-0.212516				3.63333	-0.384511				3.63333	-0.290468				3.63333	-0.33817				3.63333	-0.364722				3.63333	-0.44864				3.63333	-0.456385				3.63333	-0.566496
3.65	-0.113975				3.65	-0.232896				3.65	-0.217404				3.65	-0.362979				3.65	-0.270387				3.65	-0.335712				3.65	-0.372834				3.65	-0.441165				3.65	-0.457867				3.65	-0.584288
3.66667	-0.109696				3.66667	-0.214571				3.66667	-0.211871				3.66667	-0.313618				3.66667	-0.240026				3.66667	-0.315934				3.66667	-0.367365				3.66667	-0.398609				3.66667	-0.431488				3.66667	-0.53631
3.68333	-0.105137				3.68333	-0.183397				3.68333	-0.196389				3.68333	-0.255916				3.68333	-0.210065				3.68333	-0.282506				3.68333	-0.344937				3.68333	-0.358004				3.68333	-0.383959				3.68333	-0.441533
3.7	-0.100423				3.7	-0.158485				3.7	-0.172671				3.7	-0.206724				3.7	-0.179279				3.7	-0.246492				3.7	-0.30335				3.7	-0.313673				3.7	-0.331671				3.7	-0.349471
3.71667	-0.096654				3.71667	-0.135355				3.71667	-0.154558				3.71667	-0.167075				3.71667	-0.144024				3.71667	-0.21119				3.71667	-0.257778				3.71667	-0.271921				3.71667	-0.286951				3.71667	-0.268438
3.73333	-0.091645				3.73333	-0.112984				3.73333	-0.133716				3.73333	-0.141365				3.73333	-0.109519				3.73333	-0.183978				3.73333	-0.213416				3.73333	-0.239518				3.73333	-0.248672				3.73333	-0.210625
3.75	-0.086276				3.75	-0.097493				3.75	-0.117983				3.75	-0.117216				3.75	-0.096874				3.75	-0.155595				3.75	-0.181224				3.75	-0.209496				3.75	-0.213623				3.75	-0.164642
3.76667	-0.081627				3.76667	-0.087202				3.76667	-0.10735				3.76667	-0.093876				3.76667	-0.087539				3.76667	-0.134433				3.76667	-0.156402				3.76667	-0.179004				3.76667	-0.182154				3.76667	-0.127159
3.78333	-0.076768				3.78333	-0.080342				3.78333	-0.097348				3.78333	-0.080966				3.78333	-0.072245				3.78333	-0.11608				3.78333	-0.139079				3.78333	-0.149922				3.78333	-0.153265				3.78333	-0.099725
3.8	-0.072064				3.8	-0.07513				3.8	-0.089298				3.8	-0.072563				3.8	-0.05778				3.8	-0.104913				3.8	-0.12467				3.8	-0.12363				3.8	-0.134782				3.8	-0.078488
3.81667	-0.06737				3.81667	-0.069312				3.81667	-0.081626				3.81667	-0.065292				3.81667	-0.048367				3.81667	-0.094718				3.81667	-0.111027				3.81667	-0.108448				3.81667	-0.11744				3.81667	-0.057789
3.83333	-0.063085				3.83333	-0.061384				3.83333	-0.074254				3.83333	-0.05859				3.83333	-0.042643				3.83333	-0.082592				3.83333	-0.099893				3.83333	-0.098596				3.83333	-0.100498				3.83333	-0.043439
3.85	-0.05909				3.85	-0.055335				3.85	-0.067673				3.85	-0.052809				3.85	-0.036959				3.85	-0.069107				3.85	-0.08972				3.85	-0.084814				3.85	-0.088286				3.85	-0.03503
3.86667	-0.054745				3.86667	-0.049397				3.86667	-0.060441				3.86667	-0.047438				3.86667	-0.032255				3.86667	-0.055382				3.86667	-0.079167				3.86667	-0.068693				3.86667	-0.078264				3.86667	-0.029731
3.88333	-0.05032				3.88333	-0.043459				3.88333	-0.054109				3.88333	-0.043916				3.88333	-0.028911				3.88333	-0.050816				3.88333	-0.073234				3.88333	-0.057861				3.88333	-0.072352				3.88333	-0.027422
3.9	-0.046212				3.9	-0.038967				3.9	-0.048409				3.9	-0.040867				3.9	-0.025314				3.9	-0.041077				3.9	-0.064264				3.9	-0.052215				3.9	-0.064271				3.9	-0.024728
3.91667	-0.042436				3.91667	-0.034639				3.91667	-0.04404				3.91667	-0.037681				3.91667	-0.022226				3.91667	-0.03622				3.91667	-0.061152				3.91667	-0.04945				3.91667	-0.056503				3.91667	-0.021962
3.93333	-0.03887				3.93333	-0.031132				3.93333	-0.03997				3.93333	-0.034534				3.93333	-0.019298				3.93333	-0.029413				3.93333	-0.054181				3.93333	-0.046536				3.93333	-0.049606				3.93333	-0.018316
3.95	-0.035304				3.95	-0.028375				3.95	-0.035451				3.95	-0.031997				3.95	-0.01683				3.95	-0.027126				3.95	-0.045379				3.95	-0.043322				3.95	-0.043649				3.95	-0.01455
3.96667	-0.031938				3.96667	-0.024538				3.96667	-0.031451				3.96667	-0.029321				3.96667	-0.014782				3.96667	-0.025198				3.96667	-0.042897				3.96667	-0.039807				3.96667	-0.038531				3.96667	-0.011574
3.98333	-0.029062				3.98333	-0.021751				3.98333	-0.028162				3.98333	-0.027154				3.98333	-0.013134				3.98333	-0.022951				3.98333	-0.040896				3.98333	-0.035933				3.98333	-0.034924				3.98333	-0.008688
4	-0.026693				4	-0.019386				4	-0.025092				4	-0.025255				4	-0.011629				4	-0.020952				4	-0.036788				4	-0.03251				4	-0.032713				4	-0.005186
4.01667	-0.024291				4.01667	-0.017229				4.01667	-0.022127				4.01667	-0.0235				4.01667	-0.010442				4.01667	-0.019234				4.01667	-0.03298				4.01667	-0.02891				4.01667	-0.029588				4.01667	-0.003593
4.03333	-0.021628				4.03333	-0.015082				4.03333	-0.019341				4.03333	-0.022374				4.03333	-0.009895				4.03333	-0.017737				4.03333	-0.029893				4.03333	-0.02559				4.03333	-0.026323				4.03333	-0.003269
4.05	-0.019005				4.05	-0.012975				4.05	-0.017005				4.05	-0.020978				4.05	-0.009448				4.05	-0.016349				4.05	-0.030206				4.05	-0.021841				4.05	-0.023038				4.05	-0.002586
4.06667	-0.016852				4.06667	-0.011847				4.06667	-0.015099				4.06667	-0.019432				4.06667	-0.007851				4.06667	-0.015032				4.06667	-0.031268				4.06667	-0.017961				4.06667	-0.019372				4.06667	-0.002132
4.08333	-0.01505				4.08333	-0.01132				4.08333	-0.013574				4.08333	-0.018457				4.08333	-0.006634				4.08333	-0.013675				4.08333	-0.024011				4.08333	-0.015011				4.08333	-0.016057				4.08333	-0.002099
4.1	-0.013645				4.1	-0.010982				4.1	-0.012327				4.1	-0.017394				4.1	-0.006036				4.1	-0.012205				4.1	-0.020307				4.1	-0.011468				4.1	-0.012574				4.1	-0.002329
4.11667	-0.01257				4.11667	-0.010053				4.11667	-0.011136				4.11667	-0.017906				4.11667	-0.005324				4.11667	-0.010959				4.11667	-0.021206				4.11667	-0.00781				4.11667	-0.010009				4.11667	-0.002187
4.13333	-0.011555				4.13333	-0.009035				4.13333	-0.010045				4.13333	-0.018248				4.13333	-0.004363				4.13333	-0.009893				4.13333	-0.017466				4.13333	-0.004642				4.13333	-0.007993				4.13333	-0.001546
4.15	-0.01038				4.15	-0.008446				4.15	-0.008894				4.15	-0.018749				4.15	-0.003922				4.15	-0.008897				4.15	-0.015376				4.15	-0.002634				4.15	-0.006308				4.15	-0.000974
4.16667	-0.009356				4.16667	-0.008008				4.16667	-0.008104				4.16667	-0.018421				4.16667	-0.0035				4.16667	-0.008001				4.16667	-0.016295				4.16667	-0.001636				4.16667	-0.005132				4.16667	-0.000682
4.18333	-0.008901				4.18333	-0.007869				4.18333	-0.007273				4.18333	-0.018113				4.18333	-0.002709				4.18333	-0.007224				4.18333	-0.014005				4.18333	-0.000958				4.18333	-0.004977				4.18333	-0.000821
4.2	-0.008645				4.2	-0.008276				4.2	-0.006519				4.2	-0.018592				4.2	-0.002173				4.2	-0.006367				4.2	-0.012337				4.2	-0.001011				4.2	-0.004439				4.2	-0.001192
4.21667	-0.008412				4.21667	-0.008195				4.21667	-0.005705				4.21667	-0.018267				4.21667	-0.002142				4.21667	-0.005574				4.21667	-0.011316				4.21667	-0.001172				4.21667	-0.003631				4.21667	-0.001672
4.23333	-0.00803				4.23333	-0.008224				4.23333	-0.004931				4.23333	-0.016633				4.23333	-0.001632				4.23333	-0.00476				4.23333	-0.008175				4.23333	-0.001133				4.23333	-0.003093				4.23333	-0.001981
4.25	-0.007647				4.25	-0.008303				4.25	-0.004587				4.25	-0.014938				4.25	0.000619				4.25	-0.003976				4.25	-0.010845				4.25	-0.001003				4.25	-0.002644				4.25	-0.00202
4.26667	-0.007284				4.26667	-0.008432				4.26667	-0.004382				4.26667	-0.013723				4.26667	0.0006				4.26667	-0.003243				4.26667	-0.011984				4.26667	-0.000224				4.26667	-0.001826				4.26667	-0.00191
4.28333	-0.006912				4.28333	-0.0084				4.28333	-0.004058				4.28333	-0.012889				4.28333	0.00026				4.28333	-0.002659				4.28333	-0.009864				4.28333	0.000395				4.28333	-0.000368				4.28333	-0.001389
4.3	-0.006486				4.3	-0.008318				4.3	-0.003898				4.3	-0.01171				4.3	0.001189				4.3	-0.002354				4.3	-0.009479				4.3	-2e-06				4.3	-0.000152				4.3	-0.000811
4.31667	-0.005796				4.31667	-0.007848				4.31667	-0.003889				4.31667	-0.009659				4.31667	0.001413				4.31667	-0.002013				4.31667	-0.008145				4.31667	-0.000698				4.31667	8.2e-05				4.31667	-0.00043
4.33333	-0.005577				4.33333	-0.007569				4.33333	-0.00388				4.33333	-0.008047				4.33333	0.001398				4.33333	-0.001521				4.33333	-0.008971				4.33333	-0.000895				4.33333	0.000217				4.33333	-0.000289
4.35	-0.005727				4.35	-0.007369				4.35	-0.003911				4.35	-0.007545				4.35	0.001093				4.35	-0.00117				4.35	-0.012327				4.35	-0.000521				4.35	-0.000259				4.35	1.2e-05
4.36667	-0.005918				4.36667	-0.00663				4.36667	-0.003863				4.36667	-0.007983				4.36667	0.001087				4.36667	-0.001019				4.36667	-0.008633				4.36667	-0.001147				4.36667	-0.001285				4.36667	0.000323
4.38333	-0.005908				4.38333	-0.006181				4.38333	-0.003474				4.38333	-0.007692				4.38333	0.001312				4.38333	-0.000797				4.38333	-0.011749				4.38333	-0.002184				4.38333	-0.00195				4.38333	0.000515
4.4	-0.005352				4.4	-0.005769				4.4	-0.003009				4.4	-0.007746				4.4	0.001496				4.4	-0.000481				4.4	-0.014167				4.4	-0.00357				4.4	-0.002342				4.4	0.001066
4.41667	-0.004882				4.41667	-0.005398				4.41667	-0.002725				4.41667	-0.008151				4.41667	0.001327				4.41667	-0.000306				4.41667	-0.007724				4.41667	-0.004218				4.41667	-0.002556				4.41667	0.001801
4.43333	-0.004311				4.43333	-0.005367				4.43333	-0.002232				4.43333	-0.007487				4.43333	0.001069				4.43333	-0.000151				4.43333	-0.004131				4.43333	-0.003585				4.43333	-0.002941				4.43333	0.002136
4.45	-0.003791				4.45	-0.005315				4.45	-0.001559				4.45	-0.005752				4.45	0.00053				4.45	0.000283				4.45	-0.001728				4.45	-0.002412				4.45	-0.003865				4.45	0.001881
4.46667	-0.00307				4.46667	-0.005094				4.46667	-0.000876				4.46667	-0.003697				4.46667	0.000321				4.46667	0.000688				4.46667	-0.002935				4.46667	-0.00179				4.46667	-0.003969				4.46667	0.001646
4.48333	-0.00214				4.48333	-0.004553				4.48333	-0.000332				4.48333	-0.001803				4.48333	0.000432				4.48333	0.000502				4.48333	-0.001842				4.48333	-0.002327				4.48333	-0.003944				4.48333	0.001441
4.5	-0.001009				4.5	-0.003836				4.5	8.4e-05				4.5	-0.000138				4.5	0.000493				4.5	0.000558				4.5	-0.001129				4.5	-0.002194				4.5	-0.003953				4.5	0.001677
4.51667	0.000281				4.51667	-0.002851				4.51667	0.000251				4.51667	0.000818				4.51667	0.00072				4.51667	0.000743				4.51667	-0.002746				4.51667	-0.001572				4.51667	-0.003705				4.51667	0.002167
4.53333	0.001391				4.53333	-0.001876				4.53333	0.000117				4.53333	-6.7e-05				4.53333	0.001017				4.53333	0.000749				4.53333	-0.004723				4.53333	-0.00032				4.53333	-0.003908				4.53333	0.002617
4.55	0.002142				4.55	-0.001351				4.55	-0.000277				4.55	-0.000462				4.55	0.001144				4.55	0.000404				4.55	-0.00352				4.55	0.000442				4.55	-0.00385				4.55	0.002917
4.56667	0.002652				4.56667	-0.000876				4.56667	-0.00068				4.56667	-0.001407				4.56667	0.001391				4.56667	0.000109				4.56667	-0.006107				4.56667	0.000404				4.56667	-0.003402				4.56667	0.003147
4.58333	0.003192				4.58333	-0.000381				4.58333	-0.000664				4.58333	-0.001462				4.58333	0.001658				4.58333	-6.5e-05				4.58333	-0.006614				4.58333	-0.000105				4.58333	-0.002665				4.58333	0.003167
4.6	0.003339				4.6	-0.000139				4.6	-0.000216				4.6	-0.001554				4.6	0.001842				4.6	-0.000304				4.6	-0.001331				4.6	-0.000868				4.6	-0.002234				4.6	0.002935
4.61667	0.003162				4.61667	-0.000157				4.61667	0.000155				4.61667	-0.000812				4.61667	0.001922				4.61667	-0.000361				4.61667	-0.003836				4.61667	-0.001021				4.61667	-0.000903				4.61667	0.002415
4.63333	0.002945				4.63333	3.5e-05				4.63333	0.000706				4.63333	-0.00038				4.63333	0.001952				4.63333	-0.000348				4.63333	-0.005841				4.63333	-0.001114				4.63333	0.000197				4.63333	0.001816
4.65	0.002967				4.65	-0.000203				4.65	0.001637				4.65	0.000192				4.65	0.001942				4.65	-0.000315				4.65	-0.003616				4.65	-0.001077				4.65	0.000268				4.65	0.001156
4.66667	0.00332				4.66667	-0.000281				4.66667	0.002347				4.66667	0.001554				4.66667	0.001832				4.66667	-0.000231				4.66667	-0.003021				4.66667	-0.00052				4.66667	0.000548				4.66667	0.000637
4.68333	0.004053				4.68333	-0.000579				4.68333	0.002798				4.68333	0.002646				4.68333	0.001692				4.68333	-8e-06				4.68333	-0.003156				4.68333	-0.000243				4.68333	0.001158				4.68333	8e-06
4.7	0.004525				4.7	-0.000378				4.7	0.002968				4.7	0.002784				4.7	0.001913				4.7	0.000255				4.7	-0.002092				4.7	-0.000585				4.7	0.002434				4.7	-0.000362
4.71667	0.004816				4.71667	8.7e-05				4.71667	0.002964				4.71667	0.00333				4.71667	0.001688				4.71667	0.000533				4.71667	-0.000272				4.71667	-0.000306				4.71667	0.002954				4.71667	-0.000572
4.73333	0.004838				4.73333	0.000562				4.73333	0.00294				4.73333	0.003746				4.73333	0.001664				4.73333	0.00078				4.73333	3.9e-05				4.73333	0.000244				4.73333	0.002764				4.73333	-0.000702
4.75	0.004789				4.75	0.000907				4.75	0.003055				4.75	0.003532				4.75	0.001919				4.75	0.000868				4.75	0.001479				4.75	0.000383				4.75	0.002603				4.75	-0.001202
4.76667	0.00475				4.76667	0.001392				4.76667	0.002891				4.76667	0.003618				4.76667	0.001974				4.76667	0.000576				4.76667	0.00263				4.76667	0.000513				4.76667	0.002433				4.76667	-0.001842
4.78333	0.004662				4.78333	0.002616				4.78333	0.002237				4.78333	0.002254				4.78333	0.001559				4.78333	0.000663				4.78333	0.00373				4.78333	0.000662				4.78333	0.002343				4.78333	-0.002072
4.8	0.004515				4.8	0.003502				4.8	0.001524				4.8	-0.000215				4.8	0.001587				4.8	0.000885				4.8	0.00276				4.8	0.000818				4.8	0.002417				4.8	-0.001951
4.81667	0.0041				4.81667	0.003616				4.81667	0.000729				4.81667	-0.004253				4.81667	0.001434				4.81667	0.001283				4.81667	0.001145				4.81667	0.001119				4.81667	0.00257				4.81667	-0.001753
4.83333	0.003194				4.83333	0.003589				4.83333	-7.6e-05				4.83333	-0.00497				4.83333	0.000912				4.83333	0.001831				4.83333	-0.001091				4.83333	0.000819				4.83333	0.002742				4.83333	-0.001595
4.85	0.002179				4.85	0.003893				4.85	-0.000801				4.85	0.000583				4.85	0.00034				4.85	0.00197				4.85	-0.001106				4.85	0.00059				4.85	0.003114				4.85	-0.001448
4.86667	0.001463				4.86667	0.004136				4.86667	-0.000986				4.86667	0.002365				4.86667	-0.000242				4.86667	0.002208				4.86667	-0.001251				4.86667	0.00068				4.86667	0.002956				4.86667	-0.00135
4.88333	0.000558				4.88333	0.00478				4.88333	-0.000752				4.88333	0.008458				4.88333	-0.000254				4.88333	0.002666				4.88333	-0.001407				4.88333	0.000581				4.88333	0.002588				4.88333	-0.001492
4.9	-0.000301				4.9	0.006011				4.9	-0.000345				4.9	0.010532				4.9	-1.6e-05				4.9	0.00312				4.9	-0.000503				4.9	0.000723				4.9	0.001869				4.9	-0.001509
4.91667	-0.00137				4.91667	0.007122				4.91667	7.9e-05				4.91667	0.007309				4.91667	-0.000253				4.91667	0.003062				4.91667	-0.000288				4.91667	0.001011				4.91667	0.000989				4.91667	-0.001311
4.93333	-0.002489				4.93333	0.008342				4.93333	0.000393				4.93333	0.004486				4.93333	-0.000299				4.93333	0.002273				4.93333	-0.001733				4.93333	0.000989				4.93333	-0.000111				4.93333	-0.001044
4.95	-0.003259				4.95	0.009483				4.95	0.000547				4.95	0.000783				4.95	-0.001015				4.95	0.001905				4.95	0.000332				4.95	0.000767				4.95	-0.001191				4.95	-0.000456
4.96667	-0.003658				4.96667	0.010134				4.96667	0.00053				4.96667	-0.00536				4.96667	-0.001291				4.96667	0.001936				4.96667	6.7e-05				4.96667	0.000476				4.96667	-0.001911				4.96667	-8.9e-05
4.98333	-0.003927				4.98333	0.010965				4.98333	-6e-06				4.98333	-0.009093				4.98333	-0.001188				4.98333	0.002058				4.98333	0.001232				4.98333	0.000134				4.98333	-0.002371				4.98333	-0.000261
5	-0.004084				5	0.011907				5	-0.00036				5	-0.004343				5	-0.000635				5	0.001593				5	-0.000364				5	0.000147				5	-0.002651				5	-0.000741
5.01667	-0.004175				5.01667	0.012176				5.01667	-0.000308				5.01667	-0.004801				5.01667	0.001007				5.01667	0.000775				5.01667	-0.004411				5.01667	0.000588				5.01667	-0.003001				5.01667	-0.000817
5.03333	-0.004296				5.03333	0.012605				5.03333	-0.000126				5.03333	-0.003018				5.03333	0.00083				5.03333	0.000436				5.03333	-0.005478				5.03333	0.000879				5.03333	-0.003342				5.03333	-0.001024
5.05	-0.004516				5.05	0.012984				5.05	0.000307				5.05	-0.000535				5.05	-0.006147				5.05	0.000328				5.05	-0.007445				5.05	0.00086				5.05	-0.003472				5.05	-0.000761
5.06667	-0.004307				5.06667	0.013154				5.06667	0.000589				5.06667	-0.001562				5.06667	-0.009304				5.06667	0.000569				5.06667	-0.005512				5.06667	0.000691				5.06667	-0.003422				5.06667	1.3e-05
5.08333	-0.004287				5.08333	0.013123				5.08333	0.000691				5.08333	-0.001689				5.08333	-0.011481				5.08333	0.000401				5.08333	-0.001399				5.08333	0.000192				5.08333	-0.002803				5.08333	0.000766
5.1	-0.003694				5.1	0.013036				5.1	0.000555				5.1	0.004559				5.1	-0.012617				5.1	0.000201				5.1	-0.002974				5.1	-0.00029				5.1	-0.002159				5.1	0.001131
5.11667	-0.002194				5.11667	0.013184				5.11667	0.000426				5.11667	0.004612				5.11667	-0.009807				5.11667	-2.6e-05				5.11667	-0.003571				5.11667	-0.000784				5.11667	-0.001573				5.11667	0.001098
5.13333	-0.001434				5.13333	0.013192				5.13333	0.000196				5.13333	0.002706				5.13333	-0.003766				5.13333	-0.000152				5.13333	-0.001407				5.13333	-0.000797				5.13333	-0.000797				5.13333	0.000825
5.15	0.000307				5.15	0.01331				5.15	1.6e-05				5.15	0.003939				5.15	5e-06				5.15	-0.000278				5.15	0.001486				5.15	-0.000961				5.15	-0.000121				5.15	0.000361
5.16667	0.001147				5.16667	0.013378				5.16667	-8.3e-05				5.16667	0.005032				5.16667	-0.000144				5.16667	-0.000665				5.16667	0.00241				5.16667	-0.001054				5.16667	0.000335				5.16667	-0.000332
5.18333	0.001257				5.18333	0.013356				5.18333	-0.000103				5.18333	0.003305				5.18333	-0.001354				5.18333	-0.001071				5.18333	0.000343				5.18333	-0.001028				5.18333	0.000341				5.18333	-0.001215
5.2	0.000939				5.2	0.013514				5.2	-0.000132				5.2	0.003777				5.2	-0.002538				5.2	-0.001345				5.2	0.000797				5.2	-0.000792				5.2	0.00066				5.2	-0.001728
5.21667	0.000881				5.21667	0.013953				5.21667	-0.000365				5.21667	-0.000276				5.21667	-0.003204				5.21667	-0.001278				5.21667	0.000991				5.21667	-0.000617				5.21667	0.001365				5.21667	-0.00195
5.23333	0.000982				5.23333	0.014383				5.23333	-0.000777				5.23333	-0.000119				5.23333	-0.00457				5.23333	-0.001161				5.23333	0.000296				5.23333	-0.000811				5.23333	0.00254				5.23333	-0.001732
5.25	0.001164				5.25	0.014242				5.25	-0.00121				5.25	-0.003382				5.25	-0.006056				5.25	-0.000984				5.25	-0.00136				5.25	-0.000986				5.25	0.003205				5.25	-0.001434
5.26667	0.001586				5.26667	0.014321				5.26667	-0.001833				5.26667	-0.007466				5.26667	-0.007202				5.26667	-0.000736				5.26667	-0.002795				5.26667	-0.00117				5.26667	0.0027				5.26667	-0.001186
5.28333	0.002058				5.28333	0.014471				5.28333	-0.002176				5.28333	-0.008279				5.28333	-0.007049				5.28333	-0.000759				5.28333	-0.002771				5.28333	-0.001825				5.28333	0.001905				5.28333	-0.000929
5.3	0.002847				5.3	0.01457				5.3	-0.002548				5.3	-0.005073				5.3	0.002411				5.3	-0.000684				5.3	-0.002418				5.3	-0.001886				5.3	0.00217				5.3	-0.000481
5.31667	0.00276				5.31667	0.015013				5.31667	-0.002795				5.31667	-0.003023				5.31667	0.011814				5.31667	-0.00056				5.31667	-0.001061				5.31667	-0.002216				5.31667	0.003335				5.31667	-0.000252
5.33333	0.002383				5.33333	0.015206				5.33333	-0.003041				5.33333	-0.002513				5.33333	0.011767				5.33333	-0.000545				5.33333	0.002256				5.33333	-0.002396				5.33333	0.004609				5.33333	-0.000254
5.35	0.001926				5.35	0.016759				5.35	-0.003228				5.35	0.001367				5.35	0.01068				5.35	-0.000671				5.35	0.001543				5.35	-0.002595				5.35	0.004424				5.35	-0.000776
5.36667	0.001169				5.36667	0.021042				5.36667	-0.003354				5.36667	0.004387				5.36667	0.009562				5.36667	-0.000567				5.36667	0.00161				5.36667	-0.002705				5.36667	0.002089				5.36667	-0.000828
5.38333	0.000761				5.38333	0.024306				5.38333	-0.00329				5.38333	0.005658				5.38333	0.005035				5.38333	-0.000613				5.38333	0.000647				5.38333	-0.002455				5.38333	-0.000496				5.38333	-0.000849
5.4	0.000235				5.4	0.02232				5.4	-0.002942				5.4	0.004591				5.4	0.001332				5.4	-0.000553				5.4	0.00068				5.4	-0.002054				5.4	-0.002279				5.4	-0.000969
5.41667	-0.000647				5.41667	-0.006814				5.41667	-0.002386				5.41667	0.00104				5.41667	-0.000383				5.41667	-0.000816				5.41667	0.002122				5.41667	-0.001498				5.41667	-0.003861				5.41667	-0.000878
5.43333	-0.002138				5.43333	-0.038348				5.43333	-0.00189				5.43333	-0.00967				5.43333	-0.001489				5.43333	-0.000698				5.43333	0.004954				5.43333	-0.001342				5.43333	-0.006522				5.43333	-0.000587
5.45	-0.003209				5.45	-0.054942				5.45	-0.001414				5.45	-0.00982				5.45	-0.001304				5.45	-0.000621				5.45	0.004926				5.45	-0.001377				5.45	-0.003164				5.45	-6.6e-05
5.46667	-0.003821				5.46667	-0.056766				5.46667	-0.000818				5.46667	-0.00674				5.46667	-0.000989				5.46667	-0.000924				5.46667	0.000828				5.46667	-0.000961				5.46667	0.024374				5.46667	0.000265
5.48333	-0.003912				5.48333	-0.05664				5.48333	-0.000303				5.48333	-0.004161				5.48333	-0.000755				5.48333	-0.001157				5.48333	0.00014				5.48333	-0.000285				5.48333	0.039783				5.48333	0.001076
5.5	-0.00349				5.5	-0.050446				5.5	0.000407				5.5	-0.001062				5.5	-0.000115				5.5	-0.001035				5.5	-0.001826				5.5	0.000432				5.5	0.014981				5.5	0.001471
5.51667	-0.002401				5.51667	-0.040023				5.51667	0.000988				5.51667	0.005386				5.51667	-8.7e-05				5.51667	-0.000837				5.51667	-0.00498				5.51667	0.001309				5.51667	0.00764				5.51667	0.001688
5.53333	-0.000673				5.53333	-0.03324				5.53333	0.001419				5.53333	0.008014				5.53333	-9e-06				5.53333	-0.000589				5.53333	-0.004684				5.53333	0.002187				5.53333	-0.001252				5.53333	0.001645
5.55	0.001506				5.55	-0.027397				5.55	0.00212				5.55	0.002682				5.55	-0.0002				5.55	-0.000691				5.55	0.001392				5.55	0.002755				5.55	-0.078163				5.55	0.001223
5.56667	0.003615				5.56667	-0.023314				5.56667	0.002811				5.56667	-0.00081				5.56667	-2.2e-05				5.56667	-0.000753				5.56667	0.001118				5.56667	0.003002				5.56667	-0.040725				5.56667	0.00059
5.58333	0.005054				5.58333	-0.019811				5.58333	0.003042				5.58333	-0.002332				5.58333	0.000466				5.58333	-0.001155				5.58333	0.003404				5.58333	0.00311				5.58333	-0.000886				5.58333	-0.000393
5.6	0.006172				5.6	-0.017562				5.6	0.003025				5.6	-0.001856				5.6	0.000971				5.6	-0.001582				5.6	0.001217				5.6	0.003258				5.6	0.006707				5.6	-0.0008
5.61667	0.007529				5.61667	-0.016164				5.61667	0.002944				5.61667	0.000663				5.61667	0.000605				5.61667	-0.001803				5.61667	0.003365				5.61667	0.003443				5.61667	0.008029				5.61667	-0.000464
5.63333	0.007516				5.63333	-0.013966				5.63333	0.003093				5.63333	0.000961				5.63333	6.8e-05				5.63333	-0.002003				5.63333	0.006174				5.63333	0.003798				5.63333	0.006121				5.63333	-0.000309
5.65	0.006353				5.65	-0.011498				5.65	0.003783				5.65	-0.00241				5.65	-0.000128				5.65	-0.002084				5.65	0.005912				5.65	0.004493				5.65	0.004802				5.65	-0.000643
5.66667	0.005551				5.66667	-0.00984				5.66667	0.004262				5.66667	-0.002571				5.66667	-0.000144				5.66667	-0.002064				5.66667	0.00228				5.66667	0.004807				5.66667	0.004534				5.66667	-0.000857
5.68333	0.004808				5.68333	-0.008092				5.68333	0.004201				5.68333	-0.001582				5.68333	-4.1e-05				5.68333	-0.002075				5.68333	-0.000612				5.68333	0.004562				5.68333	0.004966				5.68333	-0.000352
5.7	0.004642				5.7	-0.006399				5.7	0.003945				5.7	0.000872				5.7	0.000261				5.7	-0.002048				5.7	0.002185				5.7	0.003832				5.7	0.00445				5.7	0.000271
5.71667	0.004475				5.71667	-0.004482				5.71667	0.003388				5.71667	0.001723				5.71667	0.000592				5.71667	-0.001693				5.71667	0.004148				5.71667	0.00286				5.71667	0.003217				5.71667	0.000706
5.73333	0.005488				5.73333	-0.003165				5.73333	0.00279				5.73333	0.000615				5.73333	0.000913				5.73333	-0.001348				5.73333	0.002662				5.73333	0.002279				5.73333	0.004184				5.73333	0.000641
5.75	0.006231				5.75	-0.002178				5.75	0.002293				5.75	0.002356				5.75	0.000864				5.75	-0.001143				5.75	0.003566				5.75	0.001987				5.75	0.004831				5.75	2.7e-05
5.76667	0.004304				5.76667	-0.000321				5.76667	0.001856				5.76667	0.004348				5.76667	0.000505				5.76667	-0.000258				5.76667	0.00422				5.76667	0.002136				5.76667	0.004408				5.76667	-0.000788
5.78333	0.002767				5.78333	0.002196				5.78333	0.001558				5.78333	0.002859				5.78333	0.000296				5.78333	0.000217				5.78333	0.009184				5.78333	0.002304				5.78333	0.003995				5.78333	-0.001332
5.8	0.001705				5.8	0.004773				5.8	0.001253				5.8	0.004133				5.8	4.5e-05				5.8	0.000775				5.8	0.009391				5.8	0.001936				5.8	0.004166				5.8	-0.001489
5.81667	0.000556				5.81667	0.007156				5.81667	0.001005				5.81667	0.006209				5.81667	-0.000126				5.81667	0.001314				5.81667	0.010304				5.81667	0.001415				5.81667	0.004589				5.81667	-0.001091
5.83333	-0.000764				5.83333	0.008629				5.83333	0.000497				5.83333	0.003874				5.83333	-0.000297				5.83333	0.001604				5.83333	0.009267				5.83333	0.000794				5.83333	0.004023				5.83333	-0.000434
5.85	-0.002003				5.85	0.010182				5.85	0.000119				5.85	0.005629				5.85	-0.000109				5.85	0.002003				5.85	0.012441				5.85	0.000133				5.85	0.003257				5.85	-0.000597
5.86667	-0.004292				5.86667	0.011855				5.86667	-0.000309				5.86667	0.008264				5.86667	0.00027				5.86667	0.002413				5.86667	0.010314				5.86667	0.000422				5.86667	0.00085				5.86667	-0.000909
5.88333	-0.007822				5.88333	0.013428				5.88333	-0.001048				5.88333	0.007249				5.88333	0.000509				5.88333	0.002653				5.88333	0.009647				5.88333	0.000231				5.88333	-0.000806				5.88333	-0.000792
5.9	-0.009951				5.9	0.014928				5.9	-0.001149				5.9	0.003377				5.9	0.000156				5.9	0.00344				5.9	0.009573				5.9	0.000237				5.9	-0.002035				5.9	-0.000534
5.91667	-0.010355				5.91667	0.016465				5.91667	-0.001996				5.91667	1.6e-05				5.91667	-0.000727				5.91667	0.004272				5.91667	0.011898				5.91667	0.000388				5.91667	-0.001734				5.91667	-0.000111
5.93333	-0.00882				5.93333	0.018651				5.93333	-0.002583				5.93333	-0.000344				5.93333	-0.002001				5.93333	0.005284				5.93333	0.013833				5.93333	0.00161				5.93333	-0.001962				5.93333	-0.000538
5.95	-0.007674				5.95	0.020218				5.95	-0.002491				5.95	0.000935				5.95	-0.003524				5.95	0.005865				5.95	0.015998				5.95	0.003741				5.95	-0.006501				5.95	-0.002595
5.96667	-0.004759				5.96667	0.020394				5.96667	-0.003778				5.96667	0.003084				5.96667	-0.004568				5.96667	0.005357				5.96667	0.016143				5.96667	0.005522				5.96667	-0.01034				5.96667	-0.003791
5.98333	-0.002463				5.98333	0.02234				5.98333	-0.004986				5.98333	0.007924				5.98333	-0.005101				5.98333	0.004229				5.98333	0.017088				5.98333	0.004203				5.98333	-0.011149				5.98333	-0.003488
6	-0.001643				6	0.02326				6	-0.0057				6	0.013859				6	-0.008706				6	0.002719				6	0.015629				6	-0.000586				6	-0.004486				6	-0.002121
6.01667	-0.002432				6.01667	0.023294				6.01667	-0.003583				6.01667	0.015923				6.01667	-0.0096				6.01667	0.002503				6.01667	0.016729				6.01667	-0.006044				6.01667	-0.005787				6.01667	-0.004076
6.03333	-0.00775				6.03333	0.010419				6.03333	-0.006946				6.03333	0.002267				6.03333	-0.020345				6.03333	-0.004903				6.03333	0.00324				6.03333	-0.027592				6.03333	-0.017988				6.03333	-0.018311
6.05	-0.017689				6.05	-0.020847				6.05	-0.02845				6.05	-0.04303				6.05	-0.059549				6.05	-0.040709				6.05	-0.052259				6.05	-0.06778				6.05	-0.079098				6.05	-0.067336
6.06667	-0.036367				6.06667	-0.063903				6.06667	-0.065553				6.06667	-0.102656				6.06667	-0.112634				6.06667	-0.102155				6.06667	-0.125098				6.06667	-0.143248				6.06667	-0.171129				6.06667	-0.132002
6.08333	-0.064046				6.08333	-0.119098				6.08333	-0.115726				6.08333	-0.171732				6.08333	-0.178749				6.08333	-0.17769				6.08333	-0.203718				6.08333	-0.241275				6.08333	-0.28291				6.08333	-0.231217
6.1	-0.089231				6.1	-0.160875				6.1	-0.156049				6.1	-0.251369				6.1	-0.230202				6.1	-0.257161				6.1	-0.279276				6.1	-0.338892				6.1	-0.382524				6.1	-0.358873
6.11667	-0.099555				6.11667	-0.196623				6.11667	-0.179743				6.11667	-0.317303				6.11667	-0.264306				6.11667	-0.311168				6.11667	-0.333827				6.11667	-0.421571				6.11667	-0.445644				6.11667	-0.476209
6.13333	-0.103019				6.13333	-0.217162				6.13333	-0.199557				6.13333	-0.358036				6.13333	-0.278229				6.13333	-0.334986				6.13333	-0.366618				6.13333	-0.45956				6.13333	-0.466864				6.13333	-0.561906
6.15	-0.101243				6.15	-0.21295				6.15	-0.203131				6.15	-0.357569				6.15	-0.273492				6.15	-0.335063				6.15	-0.382369				6.15	-0.455299				6.15	-0.456464				6.15	-0.588573
6.16667	-0.096378				6.16667	-0.198349				6.16667	-0.191564				6.16667	-0.320673				6.16667	-0.247665				6.16667	-0.31327				6.16667	-0.37835				6.16667	-0.417959				6.16667	-0.425203				6.16667	-0.542459
6.18333	-0.091792				6.18333	-0.175067				6.18333	-0.178228				6.18333	-0.269626				6.18333	-0.214308				6.18333	-0.282698				6.18333	-0.358321				6.18333	-0.364068				6.18333	-0.378113				6.18333	-0.455746
6.2	-0.087893				6.2	-0.147371				6.2	-0.163635				6.2	-0.213857				6.2	-0.183289				6.2	-0.249193				6.2	-0.322436				6.2	-0.309723				6.2	-0.323851				6.2	-0.367039
6.21667	-0.084634				6.21667	-0.122073				6.21667	-0.142874				6.21667	-0.168199				6.21667	-0.157668				6.21667	-0.215966				6.21667	-0.276667				6.21667	-0.265706				6.21667	-0.263717				6.21667	-0.28607
6.23333	-0.081476				6.23333	-0.095906				6.23333	-0.122093				6.23333	-0.13354				6.23333	-0.134107				6.23333	-0.186879				6.23333	-0.229357				6.23333	-0.22771				6.23333	-0.225802				6.23333	-0.215491
6.25	-0.078917				6.25	-0.083949				6.25	-0.101152				6.25	-0.105032				6.25	-0.111926				6.25	-0.158092				6.25	-0.194038				6.25	-0.192233				6.25	-0.203218				6.25	-0.159783
6.26667	-0.075388				6.26667	-0.075092				6.26667	-0.083812				6.26667	-0.081523				6.26667	-0.094025				6.26667	-0.132205				6.26667	-0.164039				6.26667	-0.165296				6.26667	-0.178104				6.26667	-0.123324
6.28333	-0.071559				6.28333	-0.066174				6.28333	-0.073051				6.28333	-0.065495				6.28333	-0.081115				6.28333	-0.113068				6.28333	-0.142799				6.28333	-0.145389				6.28333	-0.15452				6.28333	-0.095705
6.3	-0.067258				6.3	-0.058797				6.3	-0.065996				6.3	-0.056421				6.3	-0.07233				6.3	-0.103511				6.3	-0.127278				6.3	-0.125046				6.3	-0.135647				6.3	-0.074408
6.31667	-0.062577				6.31667	-0.053905				6.31667	-0.060505				6.31667	-0.048312				6.31667	-0.066642				6.31667	-0.087934				6.31667	-0.114086				6.31667	-0.108146				6.31667	-0.117876				6.31667	-0.061887
6.33333	-0.057897				6.33333	-0.050183				6.33333	-0.054465				6.33333	-0.044103				6.33333	-0.052834				6.33333	-0.077316				6.33333	-0.103794				6.33333	-0.098306				6.33333	-0.100655				6.33333	-0.056005
6.35	-0.053267				6.35	-0.045461				6.35	-0.048314				6.35	-0.040444				6.35	-0.034327				6.35	-0.066379				6.35	-0.097662				6.35	-0.088285				6.35	-0.092353				6.35	-0.044194
6.36667	-0.048696				6.36667	-0.040909				6.36667	-0.042923				6.36667	-0.037076				6.36667	-0.031539				6.36667	-0.059512				6.36667	-0.08954				6.36667	-0.077685				6.36667	-0.084082				6.36667	-0.034532
6.38333	-0.044536				6.38333	-0.036328				6.38333	-0.038833				6.38333	-0.032937				6.38333	-0.030942				6.38333	-0.049205				6.38333	-0.079858				6.38333	-0.064754				6.38333	-0.075651				6.38333	-0.026791
6.4	-0.040503				6.4	-0.03074				6.4	-0.034081				6.4	-0.029489				6.4	-0.029789				6.4	-0.03753				6.4	-0.071508				6.4	-0.053826				6.4	-0.068115				6.4	-0.022478
6.41667	-0.036802				6.41667	-0.025165				6.41667	-0.029805				6.41667	-0.027431				6.41667	-0.028972				6.41667	-0.030807				6.41667	-0.062731				6.41667	-0.048924				6.41667	-0.061524				6.41667	-0.020667
6.43333	-0.033381				6.43333	-0.02147				6.43333	-0.026989				6.43333	-0.024883				6.43333	-0.027875				6.43333	-0.023564				6.43333	-0.053655				6.43333	-0.043113				6.43333	-0.054862				6.43333	-0.018636
6.45	-0.03005				6.45	-0.017725				6.45	-0.024563				6.45	-0.021305				6.45	-0.026028				6.45	-0.02026				6.45	-0.049338				6.45	-0.039141				6.45	-0.049311				6.45	-0.016395
6.46667	-0.02684				6.46667	-0.014141				6.46667	-0.021488				6.46667	-0.019317				6.46667	-0.024031				6.46667	-0.018607				6.46667	-0.045072				6.46667	-0.03611				6.46667	-0.044379				6.46667	-0.014634
6.48333	-0.023599				6.48333	-0.011406				6.48333	-0.018722				6.48333	-0.017779				6.48333	-0.022544				6.48333	-0.018204				6.48333	-0.041955				6.48333	-0.033579				6.48333	-0.039428				6.48333	-0.013353
6.5	-0.020296				6.5	-0.0085				6.5	-0.016188				6.5	-0.016099				6.5	-0.02106				6.5	-0.017875				6.5	-0.038023				6.5	-0.031096				6.5	-0.034786				6.5	-0.012336
6.51667	-0.017046				6.51667	-0.007223				6.51667	-0.013672				6.51667	-0.014643				6.51667	-0.019371				6.51667	-0.01707				6.51667	-0.03439				6.51667	-0.029076				6.51667	-0.030101				6.51667	-0.011139
6.53333	-0.013786				6.53333	-0.006326				6.53333	-0.011236				6.53333	-0.013107				6.53333	-0.017922				6.53333	-0.015325				6.53333	-0.030547				6.53333	-0.026456				6.53333	-0.027066				6.53333	-0.010112
6.55	-0.010637				6.55	-0.00536				6.55	-0.00923				6.55	-0.011662				6.55	-0.016204				6.55	-0.01339				6.55	-0.026433				6.55	-0.024107				6.55	-0.024311				6.55	-0.008894
6.56667	-0.007937				6.56667	-0.004433				6.56667	-0.007623				6.56667	-0.010456				6.56667	-0.015185				6.56667	-0.011924				6.56667	-0.02519				6.56667	-0.021667				6.56667	-0.019766				6.56667	-0.007687
6.58333	-0.005807				6.58333	-0.003746				6.58333	-0.006317				6.58333	-0.0096				6.58333	-0.014236				6.58333	-0.010889				6.58333	-0.024627				6.58333	-0.020177				6.58333	-0.016551				6.58333	-0.00644
6.6	-0.004106				6.6	-0.002863				6.6	-0.005436				6.6	-0.008988				6.6	-0.013068				6.6	-0.009961				6.6	-0.02369				6.6	-0.018433				6.6	-0.014571				6.6	-0.005282
6.61667	-0.002858				6.61667	-0.002316				6.61667	-0.004874				6.61667	-0.008286				6.61667	-0.011685				6.61667	-0.008718				6.61667	-0.022008				6.61667	-0.017427				6.61667	-0.012339				6.61667	-0.004072
6.63333	-0.00213				6.63333	-0.001779				6.63333	-0.004523				6.63333	-0.007684				6.63333	-0.010582				6.63333	-0.007755				6.63333	-0.020136				6.63333	-0.016011				6.63333	-0.009998				6.63333	-0.002691
6.65	-0.001293				6.65	-0.001192				6.65	-0.004281				6.65	-0.006842				6.65	-0.008978				6.65	-0.007371				6.65	-0.018474				6.65	-0.014426				6.65	-0.007766				6.65	-0.00178
6.66667	-0.000545				6.66667	-0.000865				6.66667	-0.003799				6.66667	-0.00603				6.66667	-0.007425				6.66667	-0.007128				6.66667	-0.016832				6.66667	-0.01306				6.66667	-0.005955				6.66667	-0.00123
6.68333	-0.000337				6.68333	-0.000708				6.68333	-0.003368				6.68333	-0.005387				6.68333	-0.006282				6.68333	-0.006445				6.68333	-0.015441				6.68333	-0.011444				6.68333	-0.004704				6.68333	-0.001039
6.7	-0.000769				6.7	-0.00062				6.7	-0.003233				6.7	-0.005035				6.7	-0.005448				6.7	-0.005971				6.7	-0.014297				6.7	-0.010231				6.7	-0.00378				6.7	-0.000624
6.71667	-0.001585				6.71667	-0.000453				6.71667	-0.003161				6.71667	-0.004618				6.71667	-0.004297				6.71667	-0.005414				6.71667	-0.013344				6.71667	-0.009712				6.71667	-0.003139				6.71667	7.7e-05
6.73333	-0.00277				6.73333	-0.000447				6.73333	-0.002758				6.73333	-0.00387				6.73333	-0.003427				6.73333	-0.004777				6.73333	-0.012521				6.73333	-0.008993				6.73333	-0.002548				6.73333	0.000488
6.75	-0.003996				6.75	-0.000211				6.75	-0.002276				6.75	-0.003293				6.75	-0.001986				6.75	-0.00383				6.75	-0.011368				6.75	-0.008203				6.75	-0.002077				6.75	0.000129
6.76667	-0.005032				6.76667	-1.5e-05				6.76667	-0.002053				6.76667	-0.003286				6.76667	-0.000246				6.76667	-0.003043				6.76667	-0.010005				6.76667	-0.007784				6.76667	-0.001996				6.76667	-0.00035
6.78333	-0.005878				6.78333	0.000472				6.78333	-0.001961				6.78333	-0.003458				6.78333	0.001245				6.78333	-0.002726				6.78333	-0.008792				6.78333	-0.007364				6.78333	-0.001875				6.78333	5.1e-05
6.8	-0.006452				6.8	0.001444				6.8	-0.002178				6.8	-0.003126				6.8	0.001967				6.8	-0.0026				6.8	-0.007916				6.8	-0.007263				6.8	-0.001696				6.8	0.0002
6.81667	-0.0068				6.81667	0.002008				6.81667	-0.002338				6.81667	-0.002783				6.81667	0.001898				6.81667	-0.001922				6.81667	-0.007274				6.81667	-0.006628				6.81667	-0.001241				6.81667	0.000308
6.83333	-0.007097				6.83333	0.002511				6.83333	-0.002658				6.83333	-0.00237				6.83333	0.001438				6.83333	-0.001603				6.83333	-0.006882				6.83333	-0.005913				6.83333	-0.000676				6.83333	-2.4e-05
6.85	-0.007225				6.85	0.002795				6.85	-0.003189				6.85	-0.001816				6.85	0.000939				6.85	-0.001685				6.85	-0.00652				6.85	-0.005229				6.85	-0.000191				6.85	0.000425
6.86667	-0.007312				6.86667	0.003299				6.86667	-0.003389				6.86667	-0.001723				6.86667	0.000909				6.86667	-0.001596				6.86667	-0.006179				6.86667	-0.004244				6.86667	0.000323				6.86667	0.001083
6.88333	-0.00745				6.88333	0.003483				6.88333	-0.003259				6.88333	-0.00185				6.88333	0.00085				6.88333	-0.001488				6.88333	-0.005767				6.88333	-0.003749				6.88333	0.000598				6.88333	0.001892
6.9	-0.007357				6.9	0.003715				6.9	-0.002907				6.9	-0.001853				6.9	0.001112				6.9	-0.001218				6.9	-0.005619				6.9	-0.003018				6.9	0.00015				6.9	0.001801
6.91667	-0.00717				6.91667	0.004691				6.91667	-0.002518				6.91667	-0.001448				6.91667	0.001554				6.91667	-0.000765				6.91667	-0.005322				6.91667	-0.002651				6.91667	-0.000404				6.91667	0.001073
6.93333	-0.006853				6.93333	0.005498				6.93333	-0.001929				6.93333	-0.000832				6.93333	0.001525				6.93333	-0.000542				6.93333	-0.004795				6.93333	-0.002704				6.93333	-0.000949				6.93333	0.000425
6.95	-0.006357				6.95	0.004874				6.95	-0.00134				6.95	-0.000286				6.95	0.001666				6.95	-0.000179				6.95	-0.004238				6.95	-0.002287				6.95	-0.001794				6.95	0.001197
6.96667	-0.00547				6.96667	0.00358				6.96667	-0.000751				6.96667	-4.1e-05				6.96667	0.001128				6.96667	9.4e-05				6.96667	-0.003612				6.96667	-0.001629				6.96667	-0.002698				6.96667	0.003259
6.98333	-0.004663				6.98333	0.003136				6.98333	-0.000112				6.98333	-0.000475				6.98333	0.000529				6.98333	0.000218				6.98333	-0.003265				6.98333	-0.001182				6.98333	-0.003243				6.98333	0.003571
7	-0.003655				7	0.003508				7	0.000405				7	-0.000894				7	0.000231				7	0.000336				7	-0.003039				7	-0.000878				7	-0.00365				7	0.003246
7.01667	-0.002438				7.01667	0.003421				7.01667	0.000883				7.01667	-0.001305				7.01667	0.00016				7.01667	2e-05				7.01667	-0.002774				7.01667	3.9e-05				7.01667	-0.003705				7.01667	0.003824
7.03333	-0.000791				7.03333	0.003254				7.03333	0.00155				7.03333	-0.001375				7.03333	-0.00011				7.03333	-0.000186				7.03333	-0.002829				7.03333	0.001067				7.03333	-0.0035				7.03333	0.004852
7.05	0.001056				7.05	0.002897				7.05	0.002078				7.05	-0.001316				7.05	-0.000251				7.05	-0.000151				7.05	-0.002744				7.05	0.002074				7.05	-0.003444				7.05	0.006161
7.06667	0.003042				7.06667	0.0024				7.06667	0.002165				7.06667	-0.001416				7.06667	-0.000251				7.06667	8.3e-05				7.06667	-0.002549				7.06667	0.002522				7.06667	-0.003109				7.06667	0.007109
7.08333	0.005149				7.08333	0.001103				7.08333	0.002083				7.08333	-0.001616				7.08333	4.8e-05				7.08333	3.7e-05				7.08333	-0.002344				7.08333	0.002339				7.08333	-0.002383				7.08333	0.007738
7.1	0.007083				7.1	0.000383				7.1	0.001913				7.1	-0.001769				7.1	0.000136				7.1	5.1e-05				7.1	-0.002182				7.1	0.002185				7.1	-0.001747				7.1	0.006884
7.11667	0.008865				7.11667	-0.000492				7.11667	0.001808				7.11667	-0.002041				7.11667	0.000109				7.11667	0.000153				7.11667	-0.002055				7.11667	0.001943				7.11667	-0.000955				7.11667	0.005351
7.13333	0.011307				7.13333	-0.000947				7.13333	0.001973				7.13333	-0.002453				7.13333	9.2e-05				7.13333	2.6e-05				7.13333	-0.001779				7.13333	0.001781				7.13333	-0.000613				7.13333	0.004738
7.15	0.012729				7.15	-0.001353				7.15	0.001968				7.15	-0.002725				7.15	-5.4e-05				7.15	-0.000142				7.15	-0.001532				7.15	0.001729				7.15	-0.001302				7.15	0.004256
7.16667	0.013381				7.16667	-0.001848				7.16667	0.001843				7.16667	-0.002947				7.16667	-0.000221				7.16667	-0.000239				7.16667	-0.001156				7.16667	0.001747				7.16667	-0.00114				7.16667	0.002853
7.18333	0.014803				7.18333	-0.002283				7.18333	0.001938				7.18333	-0.002789				7.18333	-0.000717				7.18333	-0.000137				7.18333	-0.000629				7.18333	0.001595				7.18333	-0.001328				7.18333	0.00143
7.2	0.016796				7.2	-0.002892				7.2	0.001778				7.2	-0.002657				7.2	-0.000609				7.2	-1.1e-05				7.2	-0.000434				7.2	0.00142				7.2	-0.001768				7.2	0.000402
7.21667	0.017901				7.21667	-0.002724				7.21667	0.001464				7.21667	-0.002412				7.21667	-0.000546				7.21667	-5.4e-05				7.21667	-0.000567				7.21667	0.001234				7.21667	-0.001887				7.21667	-0.000564
7.23333	0.017756				7.23333	-0.002645				7.23333	0.000951				7.23333	-0.002326				7.23333	-0.000473				7.23333	-0.000146				7.23333	-0.000529				7.23333	0.001207				7.23333	-0.001465				7.23333	-0.0024
7.25	0.016691				7.25	-0.002667				7.25	0.000267				7.25	-0.00222				7.25	-0.00077				7.25	1.2e-05				7.25	-0.000402				7.25	0.001311				7.25	-0.000824				7.25	-0.003486
7.26667	0.015286				7.26667	-0.002399				7.26667	-0.000486				7.26667	-0.001975				7.26667	-0.000547				7.26667	0.000269				7.26667	-0.000404				7.26667	0.001294				7.26667	0.000437				7.26667	-0.003923
7.28333	0.030191				7.28333	-0.00205				7.28333	-0.00121				7.28333	-0.001669				7.28333	-0.000544				7.28333	0.000357				7.28333	-0.000207				7.28333	0.000988				7.28333	0.001078				7.28333	-0.004389
7.3	0.082786				7.3	-0.001572				7.3	-0.001688				7.3	-0.00106				7.3	-0.000387				7.3	0.000631				7.3	0.000152				7.3	0.000485				7.3	0.001927				7.3	-0.004835
7.31667	0.050514				7.31667	-0.001333				7.31667	-0.00217				7.31667	-0.000371				7.31667	-0.000237				7.31667	0.000861				7.31667	0.000493				7.31667	8.6e-05				7.31667	0.002653				7.31667	-0.0047
7.33333	-0.007298				7.33333	-0.001473				7.33333	-0.002562				7.33333	9.9e-05				7.33333	-0.000268				7.33333	0.001081				7.33333	0.000913				7.33333	-0.000124				7.33333	0.00354				7.33333	-0.004096
7.35	-0.06525				7.35	-0.001374				7.35	-0.002824				7.35	0.000478				7.35	-0.000368				7.35	0.001291				7.35	0.001104				7.35	-0.000154				7.35	0.004016				7.35	-0.003281
7.36667	-0.021752				7.36667	-0.000765				7.36667	-0.002985				7.36667	0.000868				7.36667	-0.000479				7.36667	0.001411				7.36667	0.001034				7.36667	-0.000614				7.36667	0.004173				7.36667	-0.002337
7.38333	-0.012864				7.38333	-0.000275				7.38333	-0.003037				7.38333	0.001218				7.38333	-0.000679				7.38333	0.001711				7.38333	0.001125				7.38333	-0.001053				7.38333	0.00389				7.38333	-0.002392
7.4	-0.007194				7.4	0.00015				7.4	-0.002862				7.4	0.001671				7.4	-0.000947				7.4	0.00196				7.4	0.00118				7.4	-0.001964				7.4	0.00317				7.4	-0.002656
7.41667	-0.006053				7.41667	0.000693				7.41667	-0.002448				7.41667	0.002334				7.41667	-0.000883				7.41667	0.002318				7.41667	0.000895				7.41667	-0.002388				7.41667	0.002515				7.41667	-0.002857
7.43333	-0.007092				7.43333	0.000546				7.43333	-0.001855				7.43333	0.003517				7.43333	-0.000919				7.43333	0.002415				7.43333	0.00059				7.43333	-0.002682				7.43333	0.001619				7.43333	-0.003187
7.45	-0.00812				7.45	0.000349				7.45	-0.000922				7.45	0.00483				7.45	-0.000465				7.45	0.002452				7.45	0.000516				7.45	-0.002026				7.45	0.000593				7.45	-0.004098
7.46667	-0.010149				7.46667	0.000593				7.46667	-0.000118				7.46667	0.005212				7.46667	-0.00015				7.46667	0.00235				7.46667	0.000441				7.46667	-0.001269				7.46667	-0.000133				7.46667	-0.003779
7.48333	-0.010787				7.48333	0.000526				7.48333	0.000465				7.48333	0.004895				7.48333	-9.6e-05				7.48333	0.002257				7.48333	0.000226				7.48333	-0.000753				7.48333	-0.000268				7.48333	-0.002929
7.5	-0.0106				7.5	6.1e-05				7.5	0.001071				7.5	0.00424				7.5	-6.9e-05				7.5	0.001894				7.5	0.000127				7.5	-0.000831				7.5	-0.000137				7.5	-0.002332
7.51667	-0.009594				7.51667	-0.000748				7.51667	0.001658				7.51667	0.003489				7.51667	8e-05				7.51667	0.001569				7.51667	-0.000114				7.51667	-0.000706				7.51667	6e-05				7.51667	-0.001475
7.53333	-0.007287				7.53333	-0.001328				7.53333	0.002276				7.53333	0.002439				7.53333	-0.000111				7.53333	0.001294				7.53333	-0.000285				7.53333	-0.000491				7.53333	0.000256				7.53333	-0.001777
7.55	-0.005451				7.55	-0.001517				7.55	0.002764				7.55	0.001289				7.55	-0.000422				7.55	0.001389				7.55	-0.000305				7.55	-0.000817				7.55	0.000133				7.55	-0.00225
7.56667	-0.004025				7.56667	-0.001596				7.56667	0.003161				7.56667	0.000539				7.56667	-0.000463				7.56667	0.001494				7.56667	-0.000386				7.56667	-0.000752				7.56667	-2e-05				7.56667	-0.005432
7.58333	-0.003358				7.58333	-0.002266				7.58333	0.003609				7.58333	8.8e-05				7.58333	-0.000414				7.58333	0.001119				7.58333	-0.000616				7.58333	0.001033				7.58333	0.000307				7.58333	-0.009475
7.6	-0.003459				7.6	-0.002775				7.6	0.003753				7.6	0.000173				7.6	-0.000262				7.6	0.00083				7.6	-0.000791				7.6	0.004152				7.6	0.001072				7.6	-0.014187
7.61667	-0.004221				7.61667	-0.002862				7.61667	0.003753				7.61667	0.000434				7.61667	-0.000448				7.61667	0.000698				7.61667	-0.001039				7.61667	0.005631				7.61667	0.001325				7.61667	-0.017237
7.63333	-0.004222				7.63333	-0.00287				7.63333	0.003522				7.63333	0.000505				7.63333	-0.000293				7.63333	0.000735				7.63333	-0.001167				7.63333	0.005499				7.63333	0.000958				7.63333	-0.017388
7.65	-0.003474				7.65	-0.003007				7.65	0.002972				7.65	-0.000294				7.65	-7.9e-05				7.65	0.000743				7.65	-0.001184				7.65	0.004928				7.65	0.00037				7.65	-0.002408
7.66667	-0.002266				7.66667	-0.003224				7.66667	0.002411				7.66667	-0.001652				7.66667	0.000186				7.66667	0.00036				7.66667	-0.001182				7.66667	0.005267				7.66667	-6.7e-05				7.66667	0.014912
7.68333	-0.001418				7.68333	-0.004151				7.68333	0.001841				7.68333	-0.001811				7.68333	0.00041				7.68333	-0.000382				7.68333	-0.00098				7.68333	0.007456				7.68333	-0.000315				7.68333	0.017821
7.7	-0.001801				7.7	-0.004468				7.7	0.001286				7.7	-0.001034				7.7	0.000949				7.7	-0.001213				7.7	-0.000601				7.7	0.009082				7.7	7e-06				7.7	0.010892
7.71667	-0.002451				7.71667	-0.004311				7.71667	0.000817				7.71667	-0.000389				7.71667	0.00128				7.71667	-0.001021				7.71667	-0.000395				7.71667	0.008683				7.71667	0.001238				7.71667	0.008453
7.73333	-0.001781				7.73333	-0.003965				7.73333	0.000638				7.73333	4.6e-05				7.73333	0.001262				7.73333	-0.000439				7.73333	-0.000409				7.73333	0.006063				7.73333	0.002368				7.73333	0.008155
7.75	-0.00143				7.75	-0.003959				7.75	0.000369				7.75	4.1e-05				7.75	0.001353				7.75	-0.000367				7.75	-0.000524				7.75	0.003944				7.75	0.002098				7.75	0.006816
7.76667	-0.00233				7.76667	-0.003862				7.76667	3e-05				7.76667	0.000126				7.76667	0.001235				7.76667	-0.000306				7.76667	-0.000608				7.76667	0.002944				7.76667	0.001819				7.76667	0.005758
7.78333	-0.00292				7.78333	-0.003636				7.78333	-0.00068				7.78333	0.000321				7.78333	0.001787				7.78333	-0.000164				7.78333	-0.000632				7.78333	0.002035				7.78333	0.001099				7.78333	0.00567
7.8	-0.003321				7.8	-0.003203				7.8	-0.001296				7.8	0.000204				7.8	0.002012				7.8	-0.000134				7.8	-0.000388				7.8	0.000338				7.8	-0.000232				7.8	0.004916
7.81667	-0.00372				7.81667	-0.002631				7.81667	-0.001479				7.81667	9.6e-05				7.81667	0.00168				7.81667	0.000574				7.81667	-0.000566				7.81667	-5.8e-05				7.81667	-0.000744				7.81667	0.003337
7.83333	-0.003869				7.83333	-0.0023				7.83333	-0.001343				7.83333	-0.000272				7.83333	0.001308				7.83333	0.000233				7.83333	-0.000623				7.83333	-9.4e-05				7.83333	-0.000287				7.83333	0.002408
7.85	-0.004398				7.85	-0.001949				7.85	-0.001516				7.85	-0.00072				7.85	0.001166				7.85	-0.000609				7.85	-0.000611				7.85	-0.00114				7.85	0.000151				7.85	0.001309
7.86667	-0.005727				7.86667	-0.001497				7.86667	-0.00206				7.86667	-0.001038				7.86667	0.001474				7.86667	-0.000841				7.86667	-0.000459				7.86667	-0.002146				7.86667	0.000659				7.86667	0.00107
7.88333	-0.007376				7.88333	-0.000836				7.88333	-0.002833				7.88333	-0.001216				7.88333	0.001873				7.88333	-0.001272				7.88333	-0.000237				7.88333	-0.003162				7.88333	0.001326				7.88333	0.000701
7.9	-0.008652				7.9	-5.7e-05				7.9	-0.003536				7.9	-0.001394				7.9	0.002102				7.9	-0.001369				7.9	2.6e-05				7.9	-0.003343				7.9	0.001841				7.9	-0.000426
7.91667	-0.009393				7.91667	0.00046				7.91667	-0.004127				7.91667	-0.001601				7.91667	0.002012				7.91667	-0.001271				7.91667	0.000369				7.91667	-0.00309				7.91667	0.001024				7.91667	-0.000983
7.93333	-0.009413				7.93333	0.001048				7.93333	-0.004199				7.93333	-0.001908				7.93333	0.001692				7.93333	-0.002094				7.93333	0.000542				7.93333	-0.003027				7.93333	-4e-06				7.93333	-0.00166
7.95	-0.009054				7.95	0.001405				7.95	-0.00386				7.95	-0.004295				7.95	0.001052				7.95	-0.002876				7.95	0.000125				7.95	-0.003034				7.95	-0.000922				7.95	-0.002276
7.96667	-0.008344				7.96667	0.001212				7.96667	-0.003411				7.96667	-0.006102				7.96667	0.000803				7.96667	-0.002908				7.96667	-0.000272				7.96667	-0.002891				7.96667	-0.001309				7.96667	-0.002723
7.98333	-0.007064				7.98333	0.001169				7.98333	-0.002643				7.98333	-0.005948				7.98333	0.000993				7.98333	-0.00257				7.98333	-0.000649				7.98333	-0.002618				7.98333	-0.002067				7.98333	-0.002289
8	-0.005827				8	0.000935				8	-0.001951				8	-0.00553				8	0.000669				8	-0.001869				8	-0.000943				8	-0.002204				8	-0.002289				8	-0.001609
8.01667	-0.004091				8.01667	0.00094				8.01667	-0.001356				8.01667	-0.005026				8.01667	0.000192				8.01667	-0.001434				8.01667	-0.000554				8.01667	-0.0014				8.01667	-0.002285				8.01667	-0.001131
8.03333	-0.002295				8.03333	0.000916				8.03333	-0.001091				8.03333	-0.005432				8.03333	1.5e-05				8.03333	-0.00122				8.03333	-0.000545				8.03333	-0.000616				8.03333	-0.001931				8.03333	-0.001494
8.05	-0.000778				8.05	0.000901				8.05	-0.000956				8.05	-0.007328				8.05	-6.2e-05				8.05	-0.001196				8.05	-0.000326				8.05	-0.000252				8.05	-0.000577				8.05	-0.002246
8.06667	0.000618				8.06667	0.000986				8.06667	-0.000921				8.06667	-0.007325				8.06667	-9.9e-05				8.06667	-0.001171				8.06667	-0.000277				8.06667	-3.7e-05				8.06667	4.7e-05				8.06667	-0.001899
8.08333	0.001944				8.08333	0.000941				8.08333	-0.000965				8.08333	-0.005851				8.08333	-0.000266				8.08333	-0.001397				8.08333	-0.000269				8.08333	0.000167				8.08333	-6.9e-05				8.08333	-0.001401
8.1	0.00305				8.1	0.000776				8.1	-0.000631				8.1	-0.00417				8.1	-2.2e-05				8.1	-0.001789				8.1	-0.000253				8.1	0.00089				8.1	2e-05				8.1	-0.001068
8.11667	0.004356				8.11667	0.000849				8.11667	-0.000199				8.11667	-0.004471				8.11667	0.000262				8.11667	-0.001766				8.11667	9.7e-05				8.11667	0.001283				8.11667	0.000185				8.11667	9e-05
8.13333	0.006082				8.13333	0.000612				8.13333	4.4e-05				8.13333	-0.004153				8.13333	0.000366				8.13333	-0.001463				8.13333	0.000358				8.13333	0.001356				8.13333	0.00018				8.13333	0.002148
8.15	0.006938				8.15	0.000315				8.15	8.7e-05				8.15	0.000405				8.15	0.000211				8.15	-0.00101				8.15	0.000419				8.15	0.000968				8.15	0.000106				8.15	0.005187
8.16667	0.007724				8.16667	0.000178				8.16667	0.00014				8.16667	0.005244				8.16667	-0.000165				8.16667	-0.000667				8.16667	0.00092				8.16667	0.000611				8.16667	-0.000139				8.16667	0.008225
8.18333	0.00869				8.18333	-6.9e-05				8.18333	0.000313				8.18333	0.008722				8.18333	-0.000431				8.18333	-0.000234				8.18333	0.001401				8.18333	-0.000116				8.18333	-0.000594				8.18333	0.001853
8.2	0.008724				8.2	0.000162				8.2	0.000891				8.2	0.009454				8.2	-0.000681				8.2	5.6e-05				8.2	0.00138				8.2	-0.000416				8.2	-0.000903				8.2	-0.011284
8.21667	0.008737				8.21667	5.1e-05				8.21667	0.001815				8.21667	0.005281				8.21667	-0.001147				8.21667	0.000304				8.21667	0.001749				8.21667	-0.000138				8.21667	-0.001555				8.21667	-0.012737
8.23333	0.008719				8.23333	-0.00036				8.23333	0.002748				8.23333	0.001928				8.23333	-0.001382				8.23333	0.000571				8.23333	0.002388				8.23333	-2.9e-05				8.23333	-0.001868				8.23333	-0.007351
8.25	0.008042				8.25	0.000168				8.25	0.003722				8.25	6.5e-05				8.25	-0.001548				8.25	0.000569				8.25	0.003087				8.25	-0.000311				8.25	-0.00179				8.25	-0.004354
8.26667	0.007174				8.26667	0.001207				8.26667	0.004465				8.26667	0.000472				8.26667	-0.001414				8.26667	0.000926				8.26667	0.003976				8.26667	-0.000393				8.26667	-0.001163				8.26667	-0.002197
8.28333	0.006547				8.28333	0.001906				8.28333	0.004689				8.28333	0.002868				8.28333	-0.001449				8.28333	0.001024				8.28333	0.004615				8.28333	-6.5e-05				8.28333	-0.000295				8.28333	0.000259
8.3	0.005715				8.3	0.00238				8.3	0.004382				8.3	0.003371				8.3	-0.001365				8.3	0.000952				8.3	0.005443				8.3	0.000329				8.3	0.00053				8.3	0.000542
8.31667	0.005119				8.31667	0.003161				8.31667	0.003786				8.31667	0.011692				8.31667	-0.00151				8.31667	0.001031				8.31667	0.006461				8.31667	0.00058				8.31667	0.001143				8.31667	0.00082
8.33333	0.004444				8.33333	0.003922				8.33333	0.00299				8.33333	0.053983				8.33333	-0.001845				8.33333	0.00094				8.33333	0.00745				8.33333	0.00064				8.33333	0.001616				8.33333	0.002769
8.35	0.003529				8.35	0.004793				8.35	0.002674				8.35	0.010653				8.35	-0.002331				8.35	0.001039				8.35	0.008418				8.35	-0.00021				8.35	0.002059				8.35	0.003547
8.36667	0.002614				8.36667	0.005613				8.36667	0.002957				8.36667	-0.002476				8.36667	-0.002366				8.36667	0.001258				8.36667	0.009107				8.36667	-0.00124				8.36667	0.002353				8.36667	0.003706
8.38333	0.001078				8.38333	0.006814				8.38333	0.003181				8.38333	-0.002206				8.38333	-0.003052				8.38333	0.001607				8.38333	0.009916				8.38333	-0.00146				8.38333	0.002386				8.38333	0.003025
8.4	3.8e-05				8.4	0.007805				8.4	0.003064				8.4	-0.001428				8.4	-0.004049				8.4	0.001979				8.4	0.011225				8.4	-0.000605				8.4	0.002707				8.4	0.002172
8.41667	-0.000707				8.41667	0.009367				8.41667	0.002807				8.41667	-0.000163				8.41667	-0.004689				8.41667	0.002404				8.41667	0.012449				8.41667	0.000483				8.41667	0.002978				8.41667	0.002579
8.43333	-0.000801				8.43333	0.010719				8.43333	0.00215				8.43333	0.000833				8.43333	-0.005059				8.43333	0.002709				8.43333	0.013432				8.43333	0.002652				8.43333	0.003589				8.43333	0.002416
8.45	3.4e-05				8.45	0.011631				8.45	0.000924				8.45	0.003359				8.45	-0.005158				8.45	0.002733				8.45	0.014326				8.45	0.004041				8.45	0.00424				8.45	0.000722
8.46667	0.0024				8.46667	0.012063				8.46667	-0.001333				8.46667	0.005824				8.46667	-0.005818				8.46667	0.002028				8.46667	0.0154				8.46667	0.003619				8.46667	0.005461				8.46667	0.001419
8.48333	0.004905				8.48333	0.012415				8.48333	-0.00548				8.48333	0.00809				8.48333	-0.007618				8.48333	0.001123				8.48333	0.016134				8.48333	0.003238				8.48333	0.006342				8.48333	0.003406
8.5	0.006112				8.5	0.014213				8.5	-0.006612				8.5	0.005815				8.5	-0.010328				8.5	0.00153				8.5	0.016458				8.5	0.006579				8.5	0.00711				8.5	0.002782
8.51667	0.006612				8.51667	0.018238				8.51667	-0.001347				8.51667	0.002212				8.51667	-0.013249				8.51667	0.00587				8.51667	0.014538				8.51667	0.009262				8.51667	0.008926				8.51667	0.004697
8.53333	0.001012				8.53333	0.012973				8.53333	-0.005552				8.53333	-0.018461				8.53333	-8e-05				8.53333	-0.004279				8.53333	0.015788				8.53333	0.002905				8.53333	-0.007109				8.53333	0.002783
8.55	-0.016058				8.55	-0.006982				8.55	-0.017727				8.55	-0.058014				8.55	-0.030171				8.55	-0.046059				8.55	-0.018763				8.55	-0.036163				8.55	-0.064514				8.55	-0.026762
8.56667	-0.040138				8.56667	-0.044446				8.56667	-0.046452				8.56667	-0.105188				8.56667	-0.081452				8.56667	-0.109729				8.56667	-0.078243				8.56667	-0.10702				8.56667	-0.143959				8.56667	-0.094226
8.58333	-0.070188				8.58333	-0.098541				8.58333	-0.081618				8.58333	-0.170571				8.58333	-0.137983				8.58333	-0.186499				8.58333	-0.150574				8.58333	-0.199527				8.58333	-0.252673				8.58333	-0.178411
8.6	-0.10086				8.6	-0.143259				8.6	-0.122452				8.6	-0.253622				8.6	-0.19428				8.6	-0.259487				8.6	-0.230759				8.6	-0.302294				8.6	-0.357674				8.6	-0.296667
8.61667	-0.115802				8.61667	-0.177047				8.61667	-0.162476				8.61667	-0.323189				8.61667	-0.229675				8.61667	-0.312203				8.61667	-0.294214				8.61667	-0.394813				8.61667	-0.431401				8.61667	-0.420754
8.63333	-0.121253				8.63333	-0.196184				8.63333	-0.194759				8.63333	-0.369046				8.63333	-0.259129				8.63333	-0.33242				8.63333	-0.340919				8.63333	-0.447541				8.63333	-0.463818				8.63333	-0.523521
8.65	-0.118935				8.65	-0.202482				8.65	-0.203952				8.65	-0.375033				8.65	-0.264584				8.65	-0.326276				8.65	-0.366984				8.65	-0.45563				8.65	-0.453565				8.65	-0.587628
8.66667	-0.113707				8.66667	-0.19609				8.66667	-0.195535				8.66667	-0.34232				8.66667	-0.244999				8.66667	-0.309702				8.66667	-0.376149				8.66667	-0.426959				8.66667	-0.420762				8.66667	-0.575185
8.68333	-0.107478				8.68333	-0.176748				8.68333	-0.182978				8.68333	-0.277027				8.68333	-0.217864				8.68333	-0.282559				8.68333	-0.369885				8.68333	-0.374677				8.68333	-0.373119				8.68333	-0.507512
8.7	-0.101465				8.7	-0.153217				8.7	-0.156876				8.7	-0.22221				8.7	-0.187921				8.7	-0.250014				8.7	-0.34112				8.7	-0.314959				8.7	-0.316785				8.7	-0.417271
8.71667	-0.096514				8.71667	-0.133034				8.71667	-0.124787				8.71667	-0.164706				8.71667	-0.161572				8.71667	-0.21437				8.71667	-0.30278				8.71667	-0.263925				8.71667	-0.265031				8.71667	-0.333012
8.73333	-0.092044				8.73333	-0.113322				8.73333	-0.098718				8.73333	-0.121152				8.73333	-0.136363				8.73333	-0.182625				8.73333	-0.25664				8.73333	-0.227151				8.73333	-0.233526				8.73333	-0.262323
8.75	-0.087563				8.75	-0.094149				8.75	-0.083749				8.75	-0.089248				8.75	-0.113874				8.75	-0.15845				8.75	-0.214641				8.75	-0.200246				8.75	-0.207202				8.75	-0.211294
8.76667	-0.082322				8.76667	-0.096467				8.76667	-0.07649				8.76667	-0.069854				8.76667	-0.098345				8.76667	-0.135945				8.76667	-0.180501				8.76667	-0.177252				8.76667	-0.186018				8.76667	-0.168105
8.78333	-0.076952				8.78333	-0.102354				8.78333	-0.07043				8.78333	-0.06754				8.78333	-0.081426				8.78333	-0.12142				8.78333	-0.154832				8.78333	-0.155058				8.78333	-0.167833				8.78333	-0.132676
8.8	-0.071789				8.8	-0.107511				8.8	-0.06692				8.8	-0.064219				8.8	-0.066155				8.8	-0.104426				8.8	-0.137906				8.8	-0.1305				8.8	-0.146332				8.8	-0.098069
8.81667	-0.066952				8.81667	-0.103715				8.81667	-0.065469				8.81667	-0.056519				8.81667	-0.056925				8.81667	-0.092842				8.81667	-0.123153				8.81667	-0.115999				8.81667	-0.122423				8.81667	-0.074065
8.83333	-0.062896				8.83333	-0.091848				8.83333	-0.063557				8.83333	-0.050329				8.83333	-0.049905				8.83333	-0.081838				8.83333	-0.112279				8.83333	-0.102458				8.83333	-0.101694				8.83333	-0.05269
8.85	-0.059879				8.85	-0.084422				8.85	-0.059385				8.85	-0.044429				8.85	-0.041095				8.85	-0.072124				8.85	-0.104156				8.85	-0.091696				8.85	-0.085715				8.85	-0.035766
8.86667	-0.057422				8.86667	-0.077076				8.86667	-0.054464				8.86667	-0.03884				8.86667	-0.033175				8.86667	-0.064841				8.86667	-0.098302				8.86667	-0.084945				8.86667	-0.075506				8.86667	-0.022642
8.88333	-0.054606				8.88333	-0.06504				8.88333	-0.049712				8.88333	-0.03355				8.88333	-0.027055				8.88333	-0.053737				8.88333	-0.095289				8.88333	-0.073474				8.88333	-0.067107				8.88333	-0.020558
8.9	-0.05196				8.9	-0.05761				8.9	-0.045734				8.9	-0.02953				8.9	-0.02531				8.9	-0.045035				8.9	-0.086353				8.9	-0.062482				8.9	-0.060183				8.9	-0.020107
8.91667	-0.049433				8.91667	-0.052206				8.91667	-0.042309				8.91667	-0.026349				8.91667	-0.022471				8.91667	-0.037244				8.91667	-0.071046				8.91667	-0.054819				8.91667	-0.053226				8.91667	-0.019009
8.93333	-0.046777				8.93333	-0.048943				8.93333	-0.039304				8.93333	-0.023258				8.93333	-0.021033				8.93333	-0.029453				8.93333	-0.0645				8.93333	-0.048817				8.93333	-0.047409				8.93333	-0.017511
8.95	-0.04409				8.95	-0.045269				8.95	-0.0361				8.95	-0.020738				8.95	-0.019904				8.95	-0.024153				8.95	-0.062043				8.95	-0.042935				8.95	-0.042812				8.95	-0.016103
8.96667	-0.041614				8.96667	-0.041606				8.96667	-0.032635				8.96667	-0.018927				8.96667	-0.018045				8.96667	-0.021332				8.96667	-0.057296				8.96667	-0.038323				8.96667	-0.038855				8.96667	-0.014936
8.98333	-0.039297				8.98333	-0.037632				8.98333	-0.029161				8.98333	-0.015816				8.98333	-0.017436				8.98333	-0.019402				8.98333	-0.049099				8.98333	-0.026871				8.98333	-0.035248				8.98333	-0.013818
9	-0.036764				9	-0.034323				9	-0.026294				9	-0.013072				9	-0.01798				9	-0.017694				9	-0.036734				9	-0.015039				9	-0.032489				9	-0.012953
9.01667	-0.034144				9.01667	-0.031279				9.01667	-0.023656				9.01667	-0.010996				9.01667	-0.011325				9.01667	-0.015699				9.01667	-0.031574				9.01667	-0.013112				9.01667	-0.03002				9.01667	-0.011773
9.03333	-0.031513				9.03333	-0.029435				9.03333	-0.020778				9.03333	-0.00935				9.03333	-0.00548				9.03333	-0.013483				9.03333	-0.026735				9.03333	-0.013404				9.03333	-0.026592				9.03333	-0.010443
9.05	-0.028963				9.05	-0.027391				9.05	-0.01774				9.05	-0.007993				9.05	-0.002886				9.05	-0.011938				9.05	-0.025505				9.05	-0.014677				9.05	-0.023403				9.05	-0.009492
9.06667	-0.026843				9.06667	-0.025016				9.06667	-0.014863				9.06667	-0.006807				9.06667	-0.003131				9.06667	-0.010753				9.06667	-0.024305				9.06667	-0.015219				9.06667	-0.020265				9.06667	-0.008502
9.08333	-0.024812				9.08333	-0.022622				9.08333	-0.011945				9.08333	-0.005531				9.08333	-0.004406				9.08333	-0.008998				9.08333	-0.022946				9.08333	-0.013852				9.08333	-0.017466				9.08333	-0.007541
9.1	-0.023119				9.1	-0.020219				9.1	-0.009409				9.1	-0.004217				9.1	-0.0042				9.1	-0.007986				9.1	-0.021632				9.1	-0.011938				9.1	-0.015129				9.1	-0.006735
9.11667	-0.021721				9.11667	-0.017841				9.11667	-0.007318				9.11667	-0.00341				9.11667	-0.005172				9.11667	-0.007709				9.11667	-0.02043				9.11667	-0.01043				9.11667	-0.012665				9.11667	-0.006093
9.13333	-0.020273				9.13333	-0.015713				9.13333	-0.005806				9.13333	-0.002693				9.13333	-0.005214				9.13333	-0.007352				9.13333	-0.019538				9.13333	-0.009723				9.13333	-0.010662				9.13333	-0.005492
9.15	-0.018465				9.15	-0.013974				9.15	-0.004655				9.15	-0.002397				9.15	-0.001126				9.15	-0.006794				9.15	-0.018767				9.15	-0.009056				9.15	-0.009018				9.15	-0.00483
9.16667	-0.016117				9.16667	-0.012136				9.16667	-0.003944				9.16667	-0.00217				9.16667	0.000933				9.16667	-0.006097				9.16667	-0.017715				9.16667	-0.007359				9.16667	-0.007685				9.16667	-0.004969
9.18333	-0.013619				9.18333	-0.010008				9.18333	-0.003543				9.18333	-0.002033				9.18333	0.006371				9.18333	-0.005119				9.18333	-0.016463				9.18333	-0.006052				9.18333	-0.006451				9.18333	-0.005257
9.2	-0.01141				9.2	-0.009458				9.2	-0.003137				9.2	-0.001995				9.2	0.003184				9.2	-0.004616				9.2	-0.0153				9.2	-0.005691				9.2	-0.005541				9.2	-0.00521
9.21667	-0.009461				9.21667	-0.008002				9.21667	-0.002492				9.21667	-0.002073				9.21667	0.001863				9.21667	-0.004179				9.21667	-0.013987				9.21667	-0.00526				9.21667	-0.00461				9.21667	-0.004718
9.23333	-0.007741				9.23333	-0.005296				9.23333	-0.002127				9.23333	-0.00233				9.23333	0.001062				9.23333	-0.003571				9.23333	-0.012804				9.23333	-0.004749				9.23333	-0.003598				9.23333	-0.004017
9.25	-0.006012				9.25	-0.00361				9.25	-0.002132				9.25	-0.002248				9.25	0.000631				9.25	-0.003004				9.25	-0.0115				9.25	-0.002939				9.25	-0.003066				9.25	-0.003215
9.26667	-0.004602				9.26667	-0.001994				9.26667	-0.002247				9.26667	-0.001896				9.26667	0.00084				9.26667	-0.002366				9.26667	-0.010417				9.26667	-0.002158				9.26667	-0.002784				9.26667	-0.002653
9.28333	-0.003543				9.28333	-0.002468				9.28333	-0.002612				9.28333	-0.001773				9.28333	0.001489				9.28333	-0.001918				9.28333	-0.009294				9.28333	-0.002487				9.28333	-0.002622				9.28333	-0.002032
9.3	-0.002594				9.3	-0.009266				9.3	-0.003066				9.3	-0.001576				9.3	0.001785				9.3	-0.001365				9.3	-0.008149				9.3	-0.002484				9.3	-0.002216				9.3	-0.001824
9.31667	-0.001777				9.31667	-0.015367				9.31667	-0.003305				9.31667	-0.001442				9.31667	0.001042				9.31667	-0.001049				9.31667	-0.007359				9.31667	-0.002144				9.31667	-0.001851				9.31667	-0.002292
9.33333	-0.000999				9.33333	-0.018947				9.33333	-0.003404				9.33333	-0.001188				9.33333	0.001658				9.33333	-0.000982				9.33333	-0.006709				9.33333	-0.001743				9.33333	-0.001346				9.33333	-0.00261
9.35	-0.000642				9.35	0.013393				9.35	-0.003873				9.35	-0.000994				9.35	0.002245				9.35	-0.001105				9.35	-0.006189				9.35	-0.001483				9.35	-0.00073				9.35	-0.002758
9.36667	-0.000294				9.36667	0.033123				9.36667	-0.004462				9.36667	-0.00093				9.36667	0.003092				9.36667	-0.000738				9.36667	-0.005179				9.36667	-0.001443				9.36667	-0.000305				9.36667	-0.001756
9.38333	9.3e-05				9.38333	0.001822				9.38333	-0.004852				9.38333	-0.000936				9.38333	0.004018				9.38333	-0.000111				9.38333	-0.004249				9.38333	-0.001403				9.38333	1e-05				9.38333	0.000326
9.4	0.000411				9.4	-0.003003				9.4	-0.00501				9.4	-0.000891				9.4	0.004194				9.4	0.000492				9.4	-0.003579				9.4	-0.001699				9.4	0.00013				9.4	0.001166
9.41667	0.000559				9.41667	-0.082133				9.41667	-0.005214				9.41667	-0.001236				9.41667	-0.000879				9.41667	0.000611				9.41667	-0.003028				9.41667	-0.002329				9.41667	-0.000262				9.41667	0.001764
9.43333	0.000737				9.43333	-0.040163				9.43333	-0.004958				9.43333	-0.001731				9.43333	-0.003581				9.43333	0.00079				9.43333	-0.002567				9.43333	-0.002978				9.43333	-0.000764				9.43333	0.001471
9.45	0.000615				9.45	0.006317				9.45	-0.004423				9.45	-0.002066				9.45	-0.003854				9.45	0.001199				9.45	-0.002145				9.45	-0.003278				9.45	-0.001256				9.45	0.000259
9.46667	0.000603				9.46667	0.014947				9.46667	-0.003867				9.46667	-0.002481				9.46667	-0.002836				9.46667	0.001797				9.46667	-0.001864				9.46667	-0.003438				9.46667	-0.001968				9.46667	-0.000643
9.48333	0.00088				9.48333	0.013257				9.48333	-0.003151				9.48333	-0.002656				9.48333	-0.002439				9.48333	0.002146				9.48333	-0.001753				9.48333	-0.003427				9.48333	-0.00281				9.48333	-0.000525
9.5	0.00105				9.5	0.01546				9.5	-0.002129				9.5	-0.002892				9.5	-0.002303				9.5	0.001892				9.5	-0.001829				9.5	-0.00328				9.5	-0.003417				9.5	0.000373
9.51667	0.001161				9.51667	0.01486				9.51667	-0.001047				9.51667	-0.002973				9.51667	-0.001933				9.51667	0.001655				9.51667	-0.00182				9.51667	-0.003192				9.51667	-0.003844				9.51667	0.000593
9.53333	0.001412				9.53333	0.01273				9.53333	-8.4e-05				9.53333	-0.003013				9.53333	-0.001294				9.53333	0.001318				9.53333	-0.001761				9.53333	-0.002565				9.53333	-0.004121				9.53333	-0.000357
9.55	0.001853				9.55	0.01024				9.55	0.000588				9.55	-0.003103				9.55	-0.000115				9.55	0.001151				9.55	-0.001762				9.55	-0.001657				9.55	-0.004478				9.55	0.000683
9.56667	0.002364				9.56667	0.00834				9.56667	0.001241				9.56667	-0.002843				9.56667	0.000164				9.56667	0.000964				9.56667	-0.001583				9.56667	-0.000899				9.56667	-0.004695				9.56667	0.002172
9.58333	0.002665				9.58333	0.007249				9.58333	0.002023				9.58333	-0.002403				9.58333	0.000304				9.58333	0.000597				9.58333	-0.001305				9.58333	-0.000421				9.58333	-0.004442				9.58333	0.002142
9.6	0.002797				9.6	0.006747				9.6	0.002679				9.6	-0.001564				9.6	0.004534				9.6	0.000437				9.6	-0.000817				9.6	-9.1e-05				9.6	-0.004189				9.6	0.001875
9.61667	0.002801				9.61667	0.006307				9.61667	0.002896				9.61667	-0.001088				9.61667	0.00994				9.61667	-6.7e-05				9.61667	-0.000548				9.61667	0.000129				9.61667	-0.003981				9.61667	0.001492
9.63333	0.002525				9.63333	0.005498				9.63333	0.003333				9.63333	-0.001083				9.63333	-0.001034				9.63333	-0.000732				9.63333	-0.000599				9.63333	0.000739				9.63333	-0.003832				9.63333	0.002469
9.65	0.001938				9.65	0.004518				9.65	0.00348				9.65	-0.001548				9.65	-0.013448				9.65	-0.001116				9.65	-0.000799				9.65	0.001259				9.65	-0.003554				9.65	0.003546
9.66667	0.001272				9.66667	0.002958				9.66667	0.003567				9.66667	-0.002082				9.66667	-0.009692				9.66667	-0.001261				9.66667	-0.00092				9.66667	0.001289				9.66667	-0.002986				9.66667	0.004323
9.68333	0.000846				9.68333	0.000978				9.68333	0.003793				9.68333	-0.002207				9.68333	0.000524				9.68333	-0.001205				9.68333	-0.000901				9.68333	0.001229				9.68333	-0.002318				9.68333	0.00476
9.7	0.000648				9.7	-0.000598				9.7	0.004119				9.7	-0.002309				9.7	0.005563				9.7	-0.001213				9.7	-0.001046				9.7	0.001258				9.7	-0.001581				9.7	0.004359
9.71667	0.000398				9.71667	-0.001569				9.71667	0.004453				9.71667	-0.002172				9.71667	0.005691				9.71667	-0.001317				9.71667	-0.00105				9.71667	0.001326				9.71667	-0.000656				9.71667	0.003603
9.73333	0.000248				9.73333	-0.00256				9.73333	0.004696				9.73333	-0.002054				9.73333	0.004459				9.73333	-0.001321				9.73333	-0.000885				9.73333	0.002074				9.73333	0.000249				9.73333	0.002026
9.75	0.000308				9.75	-0.00322				9.75	0.00479				9.75	-0.001706				9.75	0.003487				9.75	-0.001325				9.75	-0.00076				9.75	0.002312				9.75	0.001154				9.75	0.00171
9.76667	0.000447				9.76667	-0.003481				9.76667	0.004444				9.76667	-0.000929				9.76667	0.003315				9.76667	-0.001199				9.76667	-0.000634				9.76667	0.0027				9.76667	0.001859				9.76667	0.002363
9.78333	0.000737				9.78333	-0.003992				9.78333	0.003648				9.78333	-0.000411				9.78333	0.003474				9.78333	-0.001223				9.78333	-0.000519				9.78333	0.002568				9.78333	0.002484				9.78333	0.002697
9.8	0.000842				9.8	-0.004624				9.8	0.002491				9.8	-0.000105				9.8	0.003456				9.8	-0.000941				9.8	-0.0003				9.8	0.00153				9.8	0.003648				9.8	0.001729
9.81667	0.000748				9.81667	-0.003869				9.81667	0.001273				9.81667	0.000476				9.81667	0.003259				9.81667	-0.000724				9.81667	8e-05				9.81667	0.000779				9.81667	0.005165				9.81667	-0.000101
9.83333	0.000554				9.83333	-0.004785				9.83333	0.000135				9.83333	0.000918				9.83333	0.002643				9.83333	-0.000607				9.83333	0.00075				9.83333	0.000787				9.83333	0.005413				9.83333	-0.000831
9.85	0.000301				9.85	-0.00602				9.85	-0.000883				9.85	0.00132				9.85	0.002236				9.85	-0.00055				9.85	0.00104				9.85	0.000766				9.85	0.00497				9.85	-0.000371
9.86667	-8.3e-05				9.86667	-0.005815				9.86667	-0.001541				9.86667	0.001732				9.86667	0.001919				9.86667	-0.000373				9.86667	0.00107				9.86667	0.000724				9.86667	0.004907				9.86667	0.000679
9.88333	-0.000697				9.88333	-0.00456				9.88333	-0.001969				9.88333	0.001784				9.88333	0.001923				9.88333	-8.6e-05				9.88333	0.00127				9.88333	0.000713				9.88333	0.005054				9.88333	0
9.9	-0.00136				9.9	-0.003878				9.9	-0.00237				9.9	0.001699				9.9	0.001768				9.9	0.000409				9.9	0.001841				9.9	0.000849				9.9	0.005197				9.9	-0.001357
9.91667	-0.001938				9.91667	-0.003631				9.91667	-0.002375				9.91667	0.001157				9.91667	0.001691				9.91667	0.00058				9.91667	0.002324				9.91667	0.000936				9.91667	0.005243				9.91667	-0.002004
9.93333	-0.002647				9.93333	-0.003814				9.93333	-0.002099				9.93333	0.000286				9.93333	0.001814				9.93333	0.000371				9.93333	0.002887				9.93333	0.000432				9.93333	0.00546				9.93333	-0.000971
9.95	-0.003085				9.95	-0.003707				9.95	-0.001924				9.95	-0.000276				9.95	0.001527				9.95	0.000362				9.95	0.002619				9.95	5.9e-05				9.95	0.005607				9.95	0.001992
9.96667	-0.003283				9.96667	-0.00314				9.96667	-0.001619				9.96667	-0.000327				9.96667	0.00076				9.96667	0.000613				9.96667	0.002102				9.96667	-0.000164				9.96667	0.005513				9.96667	0.004706
9.98333	-0.003352				9.98333	-0.001922				9.98333	-0.001343				9.98333	-0.000169				9.98333	0.000222				9.98333	0.000724				9.98333	0.001415				9.98333	-0.000377				9.98333	0.00501				9.98333	0.006069
10	-0.003602				10	-0.000774				10	-0.001131				10	-0.000273				10	-0.000358				10	0.000784				10	0.001005				10	-0.000561				10	0.004003				10	-0.00064
10.0167	-0.003803				10.0167	0.000145				10.0167	-0.001064				10.0167	-0.000208				10.0167	-0.001046				10.0167	0.000763				10.0167	0.000594				10.0167	-0.00049				10.0167	0.002681				10.0167	-0.010318
10.0333	-0.004113				10.0333	0.000543				10.0333	-0.000947				10.0333	-0.000153				10.0333	-0.001075				10.0333	0.000601				10.0333	0.000493				10.0333	-0.000169				10.0333	0.00166				10.0333	-0.012656
10.05	-0.004293				10.05	0.000452				10.05	-0.00109				10.05	-0.000288				10.05	-0.000834				10.05	0.00057				10.05	0.000433				10.05	1.2e-05				10.05	0.001269				10.05	-0.011434
10.0667	-0.004404				10.0667	0.000541				10.0667	-0.001173				10.0667	-0.000202				10.0667	-0.001612				10.0667	0.000588				10.0667	0.000562				10.0667	0.000193				10.0667	0.001177				10.0667	-0.008601
10.0833	-0.004484				10.0833	4.9e-05				10.0833	-0.001116				10.0833	-7.7e-05				10.0833	-0.001881				10.0833	0.000467				10.0833	0.000472				10.0833	0.000564				10.0833	0.000956				10.0833	-0.007469
10.1	-0.004206				10.1	-0.000185				10.1	-0.000901				10.1	9e-06				10.1	-0.001427				10.1	0.000234				10.1	0.000293				10.1	0.001346				10.1	0.000518				10.1	-0.006591
10.1167	-0.003885				10.1167	-0.000542				10.1167	-0.000439				10.1167	-0.000149				10.1167	-0.000909				10.1167	0.000102				10.1167	-1e-06				10.1167	0.002227				10.1167	4e-05				10.1167	-0.005605
10.1333	-0.003515				10.1333	-0.000988				10.1333	0.000302				10.1333	-0.000597				10.1333	-0.000461				10.1333	0.000159				10.1333	-0.000325				10.1333	0.002848				10.1333	-9.7e-05				10.1333	-0.004479
10.15	-0.003375				10.15	-0.001064				10.15	0.000614				10.15	-0.000755				10.15	-0.000352				10.15	-2.4e-05				10.15	-0.000549				10.15	0.003379				10.15	2.5e-05				10.15	-0.002563
10.1667	-0.003115				10.1667	-0.00022				10.1667	0.000555				10.1667	-0.000863				10.1667	-0.000794				10.1667	-0.000196				10.1667	-0.000462				10.1667	0.00345				10.1667	0.000418				10.1667	-0.001217
10.1833	-0.002875				10.1833	-5.7e-05				10.1833	0.000376				10.1833	-0.000921				10.1833	-0.001086				10.1833	-0.000599				10.1833	9.4e-05				10.1833	0.003251				10.1833	0.00042				10.1833	-0.000921
10.2	-0.002751				10.2	-0.000841				10.2	-7.3e-05				10.2	-0.000154				10.2	-0.001328				10.2	-0.000422				10.2	0.000725				10.2	0.003054				10.2	-0.000379				10.2	0.000136
10.2167	-0.002486				10.2167	-0.000807				10.2167	-0.000693				10.2167	-0.000455				10.2167	-0.000581				10.2167	-0.001015				10.2167	0.002127				10.2167	0.002826				10.2167	-0.001673				10.2167	0.001768
10.2333	-0.001822				10.2333	-0.001074				10.2333	-0.001263				10.2333	-0.000445				10.2333	-0.000104				10.2333	-0.001578				10.2333	0.003279				10.2333	0.002669				10.2333	-0.002098				10.2333	0.00247
10.25	-0.000978				10.25	-0.001171				10.25	-0.001663				10.25	-0.000506				10.25	-0.000177				10.25	-0.001792				10.25	0.002131				10.25	0.002611				10.25	-0.002012				10.25	0.003142
10.2667	0.000216				10.2667	-0.001377				10.2667	-0.001923				10.2667	-0.000257				10.2667	-0.00063				10.2667	-0.001705				10.2667	-0.003227				10.2667	0.002654				10.2667	-0.001597				10.2667	0.003704
10.2833	0.001391				10.2833	-0.001774				10.2833	-0.001793				10.2833	-0.000217				10.2833	-0.001903				10.2833	-0.001808				10.2833	-0.014404				10.2833	0.002777				10.2833	-0.001411				10.2833	0.004606
10.3	0.002587				10.3	-0.001742				10.3	-0.001831				10.3	0.000462				10.3	-0.003879				10.3	-0.00164				10.3	-0.021193				10.3	0.002829				10.3	-0.00166				10.3	0.005834
10.3167	0.003565				10.3167	-0.001533				10.3167	-0.001957				10.3167	0.000851				10.3167	-0.001389				10.3167	-0.001371				10.3167	-0.020004				10.3167	0.002407				10.3167	-0.001581				10.3167	0.005885
10.3333	0.004164				10.3333	-0.002063				10.3333	-0.002003				10.3333	0.00066				10.3333	0.00321				10.3333	-0.001262				10.3333	-0.011954				10.3333	0.002195				10.3333	-0.001042				10.3333	0.001826
10.35	0.004263				10.35	-0.001814				10.35	-0.001928				10.35	0.000689				10.35	0.00569				10.35	-0.001413				10.35	-0.006645				10.35	0.002143				10.35	-0.000522				10.35	-0.000944
10.3667	0.003902				10.3667	-0.000714				10.3667	-0.001994				10.3667	0.001038				10.3667	0.004589				10.3667	-0.001363				10.3667	0.003415				10.3667	0.001911				10.3667	-0.000473				10.3667	-0.002153
10.3833	0.003411				10.3833	0.000365				10.3833	-0.00177				10.3833	0.001157				10.3833	0.001119				10.3833	-0.000754				10.3833	0.005185				10.3833	0.001599				10.3833	-0.001074				10.3833	-0.002222
10.4	0.002877				10.4	0.000951				10.4	-0.00117				10.4	0.00103				10.4	-0.002176				10.4	-0.001272				10.4	0.004435				10.4	0.000761				10.4	-0.001791				10.4	-0.003393
10.4167	0.002466				10.4167	0.001927				10.4167	-0.000491				10.4167	0.0011				10.4167	-0.00134				10.4167	-0.000323				10.4167	0.003363				10.4167	-0.000429				10.4167	-0.002153				10.4167	-0.003557
10.4333	0.002166				10.4333	0.002603				10.4333	-2e-06				10.4333	0.00128				10.4333	-9.3e-05				10.4333	0.001345				10.4333	0.002332				10.4333	-0.000949				10.4333	-0.002325				10.4333	-0.002791
10.45	0.001995				10.45	0.003229				10.45	0.000247				10.45	0.00181				10.45	-0.000377				10.45	0.002074				10.45	0.001351				10.45	-0.001499				10.45	-0.001886				10.45	-0.002485
10.4667	0.002145				10.4667	0.004395				10.4667	0.000166				10.4667	0.00174				10.4667	-0.000451				10.4667	0.002042				10.4667	0.001059				10.4667	-0.002919				10.4667	-0.001268				10.4667	-0.003589
10.4833	0.002314				10.4833	0.005441				10.4833	0.000245				10.4833	0.00105				10.4833	-0.001204				10.4833	0.002111				10.4833	0.000978				10.4833	-0.004829				10.4833	-0.00094				10.4833	-0.003183
10.5	0.001363				10.5	0.005299				10.5	0.000684				10.5	0.000837				10.5	-0.001745				10.5	0.001665				10.5	0.000699				10.5	-0.002851				10.5	-0.000629				10.5	-0.002245
10.5167	-0.000419				10.5167	0.00457				10.5167	0.001242				10.5167	0.001127				10.5167	-0.002469				10.5167	0.002				10.5167	0.000562				10.5167	0.001345				10.5167	-0.000303				10.5167	-0.001484
10.5333	-0.000891				10.5333	0.00394				10.5333	0.002079				10.5333	0.001576				10.5333	-0.002473				10.5333	0.002916				10.5333	5e-06				10.5333	0.024462				10.5333	-0.000407				10.5333	-0.000523
10.55	-0.000273				10.55	0.00452				10.55	0.002996				10.55	0.001866				10.55	-0.002397				10.55	0.002551				10.55	-0.000152				10.55	0.045268				10.55	-0.000831				10.55	0.000288
10.5667	0.000445				10.5667	0.00359				10.5667	0.003654				10.5667	0.002206				10.5667	-0.003291				10.5667	0.002526				10.5667	0.000561				10.5667	-0.006536				10.5667	-0.001205				10.5667	0.000429
10.5833	0.001082				10.5833	0.00272				10.5833	0.004221				10.5833	0.002495				10.5833	-0.003215				10.5833	0.002641				10.5833	0.001004				10.5833	-0.073469				10.5833	-0.001149				10.5833	0.00016
10.6	0.001361				10.6	0.002085				10.6	0.004411				10.6	0.002323				10.6	-0.002477				10.6	0.002623				10.6	0.001151				10.6	-0.03881				10.6	-0.00105				10.6	0.000428
10.6167	0.001272				10.6167	0.001776				10.6167	0.004347				10.6167	0.002286				10.6167	-0.002645				10.6167	0.002428				10.6167	0.00151				10.6167	-0.009334				10.6167	-0.000954				10.6167	0.000729
10.6333	0.000262				10.6333	0.001426				10.6333	0.004073				10.6333	0.001979				10.6333	-0.002822				10.6333	0.002182				10.6333	0.00212				10.6333	0.001382				10.6333	-0.000587				10.6333	0.00148
10.65	0.000852				10.65	0.001227				10.65	0.003938				10.65	0.001853				10.65	-0.002949				10.65	0.001866				10.65	0.002739				10.65	0.004719				10.65	-0.000521				10.65	0.002482
10.6667	0.002682				10.6667	0.001018				10.6667	0.003844				10.6667	0.001606				10.6667	-0.003007				10.6667	0.001261				10.6667	0.002829				10.6667	0.002225				10.6667	-0.000735				10.6667	0.003133
10.6833	0.004212				10.6833	0.000289				10.6833	0.00391				10.6833	0.001389				10.6833	-0.002574				10.6833	0.000665				10.6833	0.002948				10.6833	0.001241				10.6833	-0.000509				10.6833	0.003575
10.7	0.004684				10.7	-5.6e-05				10.7	0.004029				10.7	0.0013				10.7	-0.002517				10.7	0.000144				10.7	0.00321				10.7	0.001933				10.7	-5.8e-05				10.7	0.003778
10.7167	0.003798				10.7167	-0.000236				10.7167	0.004103				10.7167	0.001295				10.7167	-0.001843				10.7167	-0.000436				10.7167	0.003824				10.7167	0.003395				10.7167	0.000362				10.7167	0.003743
10.7333	0.001722				10.7333	-5.5e-05				10.7333	0.003627				10.7333	0.001161				10.7333	-0.001499				10.7333	-0.000647				10.7333	0.004218				10.7333	0.004078				10.7333	0.001433				10.7333	0.003438
10.75	0.000455				10.75	0.000326				10.75	0.002741				10.75	0.000506				10.75	-0.001084				10.75	-0.000798				10.75	0.004442				10.75	0.00352				10.75	0.001763				10.75	0.003304
10.7667	-1.1e-05				10.7667	0.000576				10.7667	0.002005				10.7667	0.000112				10.7667	-0.00071				10.7667	-0.000988				10.7667	0.004986				10.7667	0.001983				10.7667	0.001914				10.7667	0.002799
10.7833	0.000863				10.7833	0.000617				10.7833	0.001179				10.7833	-1.3e-05				10.7833	-0.001196				10.7833	-0.001079				10.7833	0.00565				10.7833	0.001366				10.7833	0.001815				10.7833	0.002434
10.8	0.002286				10.8	0.00046				10.8	0.000503				10.8	-8.2e-05				10.8	-0.001343				10.8	-0.001047				10.8	0.006332				10.8	0.001127				10.8	0.001762				10.8	0.002633
10.8167	0.001848				10.8167	0.000448				10.8167	0.000155				10.8167	-0.000189				10.8167	-0.000806				10.8167	-0.000718				10.8167	0.006669				10.8167	0.000994				10.8167	0.001751				10.8167	0.003347
10.8333	0.00178				10.8333	0.000595				10.8333	-0.000192				10.8333	-0.000447				10.8333	-0.000929				10.8333	-0.000579				10.8333	0.007025				10.8333	0.001272				10.8333	0.00179				10.8333	0.001981
10.85	0.002741				10.85	0.000493				10.85	-0.00045				10.85	-0.000774				10.85	-0.000381				10.85	-0.00052				10.85	0.007632				10.85	0.001379				10.85	0.002329				10.85	0.000876
10.8667	0.002743				10.8667	0.00023				10.8667	-0.001167				10.8667	-0.000842				10.8667	-0.003014				10.8667	-0.000591				10.8667	0.008269				10.8667	0.001097				10.8667	0.001678				10.8667	0.0006
10.8833	0.000285				10.8833	0.000348				10.8833	-0.002195				10.8833	-0.000569				10.8833	0.003434				10.8833	-0.000973				10.8833	0.008746				10.8833	0.000114				10.8833	0.001607				10.8833	0.000314
10.9	-0.002417				10.9	0.000566				10.9	-0.003117				10.9	-0.000503				10.9	0.014353				10.9	-0.001272				10.9	0.00956				10.9	-3.9e-05				10.9	0.001992				10.9	-0.000169
10.9167	-0.003567				10.9167	0.000477				10.9167	-0.003499				10.9167	-0.000689				10.9167	0.010146				10.9167	-0.001347				10.9167	0.010551				10.9167	-0.000333				10.9167	0.002099				10.9167	-0.001997
10.9333	-0.002247				10.9333	0.000307				10.9333	-0.004072				10.9333	-0.001255				10.9333	0.00589				10.9333	-0.000993				10.9333	0.011301				10.9333	-0.001467				10.9333	0.002706				10.9333	-0.002716
10.95	-0.000497				10.95	-0.000242				10.95	-0.005114				10.95	-0.001121				10.95	0.002773				10.95	-0.000278				10.95	0.011812				10.95	-0.000401				10.95	0.001423				10.95	-0.003534
10.9667	0.000934				10.9667	-0.001412				10.9667	-0.006236				10.9667	-0.000157				10.9667	0.000646				10.9667	0.000527				10.9667	0.013032				10.9667	0.002195				10.9667	-0.00137				10.9667	-0.003773
10.9833	0.002644				10.9833	-0.002081				10.9833	-0.006318				10.9833	0.000668				10.9833	-0.00177				10.9833	0.000872				10.9833	0.013703				10.9833	0.003241				10.9833	-0.003683				10.9833	-0.001951
11	0.005357				11	-0.003542				11	-0.004218				11	0.000984				11	-0.003294				11	0.000208				11	0.014673				11	0.004517				11	-0.007162				11	0.000222
11.0167	0.010565				11.0167	-0.004893				11.0167	-0.000973				11.0167	0.002796				11.0167	-0.003921				11.0167	-0.000913				11.0167	0.016725				11.0167	0.002434				11.0167	-0.009453				11.0167	0.00023
11.0333	0.004634				11.0333	-0.004865				11.0333	-0.009188				11.0333	0.001818				11.0333	-0.008789				11.0333	0.000717				11.0333	0.013138				11.0333	-0.004029				11.0333	-0.004764				11.0333	-0.005283
11.05	-0.010457				11.05	-0.017807				11.05	-0.024062				11.05	-0.01778				11.05	-0.036586				11.05	-0.029084				11.05	-0.02557				11.05	-0.041272				11.05	-0.036405				11.05	-0.036275
11.0667	-0.030869				11.0667	-0.041608				11.0667	-0.049497				11.0667	-0.052557				11.0667	-0.077764				11.0667	-0.087184				11.0667	-0.085317				11.0667	-0.102725				11.0667	-0.111506				11.0667	-0.097518
11.0833	-0.05391				11.0833	-0.07889				11.0833	-0.086852				11.0833	-0.111515				11.0833	-0.131741				11.0833	-0.158635				11.0833	-0.154355				11.0833	-0.187678				11.0833	-0.213747				11.0833	-0.18727
11.1	-0.073251				11.1	-0.121394				11.1	-0.121026				11.1	-0.191552				11.1	-0.185096				11.1	-0.233864				11.1	-0.225693				11.1	-0.28945				11.1	-0.323256				11.1	-0.308241
11.1167	-0.082853				11.1167	-0.154252				11.1167	-0.138638				11.1167	-0.273995				11.1167	-0.224175				11.1167	-0.288441				11.1167	-0.287719				11.1167	-0.379049				11.1167	-0.403882				11.1167	-0.439238
11.1333	-0.086474				11.1333	-0.177261				11.1333	-0.15551				11.1333	-0.340038				11.1333	-0.247395				11.1333	-0.318287				11.1333	-0.330324				11.1333	-0.434028				11.1333	-0.447528				11.1333	-0.550724
11.15	-0.087276				11.15	-0.18684				11.15	-0.156122				11.15	-0.35518				11.15	-0.256474				11.15	-0.323923				11.15	-0.3637				11.15	-0.443006				11.15	-0.447304				11.15	-0.605931
11.1667	-0.085557				11.1667	-0.180998				11.1667	-0.150214				11.1667	-0.332413				11.1667	-0.246994				11.1667	-0.30854				11.1667	-0.374956				11.1667	-0.422975				11.1667	-0.41383				11.1667	-0.575887
11.1833	-0.082768				11.1833	-0.163637				11.1833	-0.141736				11.1833	-0.282016				11.1833	-0.227653				11.1833	-0.280186				11.1833	-0.362812				11.1833	-0.375904				11.1833	-0.369546				11.1833	-0.495364
11.2	-0.080993				11.2	-0.14571				11.2	-0.131049				11.2	-0.223459				11.2	-0.201921				11.2	-0.244752				11.2	-0.337428				11.2	-0.329101				11.2	-0.323092				11.2	-0.397019
11.2167	-0.079473				11.2167	-0.12459				11.2167	-0.116433				11.2167	-0.172789				11.2167	-0.171534				11.2167	-0.215604				11.2167	-0.295543				11.2167	-0.277753				11.2167	-0.28366				11.2167	-0.303239
11.2333	-0.076373				11.2333	-0.107701				11.2333	-0.103787				11.2333	-0.13125				11.2333	-0.149087				11.2333	-0.183177				11.2333	-0.248687				11.2333	-0.233694				11.2333	-0.240179				11.2333	-0.221169
11.25	-0.072483				11.25	-0.094012				11.25	-0.092951				11.25	-0.100851				11.25	-0.12863				11.25	-0.16064				11.25	-0.207891				11.25	-0.195566				11.25	-0.212917				11.25	-0.166169
11.2667	-0.067583				11.2667	-0.080342				11.2667	-0.084285				11.2667	-0.079452				11.2667	-0.111233				11.2667	-0.141883				11.2667	-0.178976				11.2667	-0.160068				11.2667	-0.190845				11.2667	-0.127079
11.2833	-0.062693				11.2833	-0.071903				11.2833	-0.075899				11.2833	-0.060233				11.2833	-0.095046				11.2833	-0.122916				11.2833	-0.15695				11.2833	-0.13359				11.2833	-0.166843				11.2833	-0.099389
11.3	-0.057568				11.3	-0.06652				11.3	-0.068935				11.3	-0.046894				11.3	-0.081698				11.3	-0.107708				11.3	-0.141275				11.3	-0.113708				11.3	-0.141264				11.3	-0.073738
11.3167	-0.052495				11.3167	-0.061658				11.3167	-0.063315				11.3167	-0.041255				11.3167	-0.072486				11.3167	-0.096388				11.3167	-0.128349				11.3167	-0.10125				11.3167	-0.119072				11.3167	-0.058921
11.3333	-0.047623				11.3333	-0.057015				11.3333	-0.057056				11.3333	-0.035997				11.3333	-0.059544				11.3333	-0.086568				11.3333	-0.117222				11.3333	-0.097062				11.3333	-0.100709				11.3333	-0.048634
11.35	-0.0426				11.35	-0.051843				11.35	-0.048117				11.35	-0.031098				11.35	-0.045482				11.35	-0.078018				11.35	-0.106266				11.35	-0.090653				11.35	-0.087427				11.35	-0.036468
11.3667	-0.037227				11.3667	-0.046741				11.3667	-0.042057				11.3667	-0.02746				11.3667	-0.042221				11.3667	-0.068318				11.3667	-0.09551				11.3667	-0.082585				11.3667	-0.073615				11.3667	-0.029001
11.3833	-0.032244				11.3833	-0.041829				11.3833	-0.038378				11.3833	-0.024711				11.3833	-0.040429				11.3833	-0.057888				11.3833	-0.091203				11.3833	-0.073496				11.3833	-0.063582				11.3833	-0.025634
11.4	-0.028249				11.4	-0.037094				11.4	-0.034852				11.4	-0.022674				11.4	-0.036876				11.4	-0.047257				11.4	-0.079887				11.4	-0.065144				11.4	-0.055875				11.4	-0.022446
11.4167	-0.024093				11.4167	-0.032774				11.4167	-0.030873				11.4167	-0.020909				11.4167	-0.027521				11.4167	-0.041174				11.4167	-0.0703				11.4167	-0.056432				11.4167	-0.050079				11.4167	-0.019483
11.4333	-0.020216				11.4333	-0.028484				11.4333	-0.027165				11.4333	-0.019445				11.4333	-0.019266				11.4333	-0.036782				11.4333	-0.060543				11.4333	-0.049971				11.4333	-0.045224				11.4333	-0.017029
11.45	-0.016789				11.45	-0.023504				11.45	-0.023677				11.45	-0.01885				11.45	-0.016381				11.45	-0.032189				11.45	-0.053056				11.45	-0.045739				11.45	-0.040768				11.45	-0.015525
11.4667	-0.013582				11.4667	-0.019024				11.4667	-0.020679				11.4667	-0.017545				11.4667	-0.016486				11.4667	-0.021837				11.4667	-0.04889				11.4667	-0.041158				11.4667	-0.035912				11.4667	-0.014022
11.4833	-0.010775				11.4833	-0.015264				11.4833	-0.01813				11.4833	-0.01642				11.4833	-0.01746				11.4833	-0.016994				11.4833	-0.045183				11.4833	-0.036466				11.4833	-0.031936				11.4833	-0.013108
11.5	-0.008138				11.5	-0.011513				11.5	-0.015657				11.5	-0.015397				11.5	-0.018095				11.5	-0.012921				11.5	-0.040525				11.5	-0.032				11.5	-0.028818				11.5	-0.011463
11.5167	-0.005855				11.5167	-0.004711				11.5167	-0.013484				11.5167	-0.014279				11.5167	-0.019298				11.5167	-0.010777				11.5167	-0.033258				11.5167	-0.028052				11.5167	-0.024096				11.5167	-0.009792
11.5333	-0.003913				11.5333	0.002112				11.5333	-0.011632				11.5333	-0.013211				11.5333	-0.018601				11.5333	-0.010333				11.5333	-0.024281				11.5333	-0.024744				11.5333	-0.019564				11.5333	-0.007981
11.55	-0.00222				11.55	0.005605				11.55	-0.010049				11.55	-0.012463				11.55	-0.008124				11.55	-0.009359				11.55	-0.022265				11.55	-0.021456				11.55	-0.016573				11.55	-0.00648
11.5667	-0.000877				11.5667	0.007258				11.5667	-0.008827				11.5667	-0.011875				11.5667	-0.004567				11.5667	-0.008634				11.5667	-0.022118				11.5667	-0.020908				11.5667	-0.015391				11.5667	-0.005019
11.5833	0.000255				11.5833	0.008481				11.5833	-0.007565				11.5833	-0.011067				11.5833	-0.00707				11.5833	-0.00841				11.5833	-0.020681				11.5833	-0.02105				11.5833	-0.014739				11.5833	-0.003578
11.6	0.001405				11.6	0.007943				11.6	-0.006388				11.6	-0.010051				11.6	-0.007693				11.6	-0.008065				11.6	-0.019492				11.6	-0.019247				11.6	-0.013376				11.6	-0.002186
11.6167	0.002335				11.6167	0.007003				11.6167	-0.005736				11.6167	-0.008902				11.6167	-0.007615				11.6167	-0.00731				11.6167	-0.018376				11.6167	-0.01696				11.6167	-0.011286				11.6167	-0.001448
11.6333	0.003195				11.6333	0.006334				11.6333	-0.005184				11.6333	-0.008024				11.6333	-0.007478				11.6333	-0.006554				11.6333	-0.01697				11.6333	-0.015522				11.6333	-0.009435				11.6333	-0.000479
11.65	0.003755				11.65	0.007114				11.65	-0.004662				11.65	-0.007455				11.65	-0.007191				11.65	-0.005559				11.65	-0.015724				11.65	-0.015925				11.65	-0.008144				11.65	0.00029
11.6667	0.004084				11.6667	0.007025				11.6667	-0.004				11.6667	-0.007026				11.6667	-0.006503				11.6667	-0.004553				11.6667	-0.014647				11.6667	-0.018228				11.6667	-0.007194				11.6667	0.000588
11.6833	0.003934				11.6833	0.007295				11.6833	-0.003629				11.6833	-0.006748				11.6833	-0.006086				11.6833	-0.003998				11.6833	-0.013591				11.6833	-0.020741				11.6833	-0.006083				11.6833	0.001427
11.7	0.003349				11.7	0.007424				11.7	-0.003384				11.7	-0.006263				11.7	-0.005549				11.7	-0.003682				11.7	-0.012581				11.7	-0.019237				11.7	-0.004833				11.7	0.002866
11.7167	0.002647				11.7167	0.006837				11.7167	-0.003037				11.7167	-0.006106				11.7167	-0.004623				11.7167	-0.003336				11.7167	-0.011755				11.7167	-0.012438				11.7167	-0.004001				11.7167	0.004003
11.7333	0.001366				11.7333	0.0062				11.7333	-0.00251				11.7333	-0.00558				11.7333	-0.004136				11.7333	-0.00285				11.7333	-0.01098				11.7333	0.000422				11.7333	-0.003549				11.7333	0.004759
11.75	-1.6e-05				11.75	0.005533				11.75	-0.002063				11.75	-0.004594				11.75	-0.00376				11.75	-0.002363				11.75	-0.010085				11.75	0.006431				11.75	-0.003476				11.75	0.005686
11.7667	-0.001138				11.7667	0.004347				11.7667	-0.002136				11.7667	-0.004237				11.7667	-0.003084				11.7667	-0.001957				11.7667	-0.00921				11.7667	0.007941				11.7667	-0.003104				11.7667	0.007013
11.7833	-0.0019				11.7833	0.00377				11.7833	-0.00253				11.7833	-0.003861				11.7833	-0.002458				11.7833	-0.001531				11.7833	-0.008305				11.7833	0.00687				11.7833	-0.002822				11.7833	0.007509
11.8	-0.002758				11.8	0.003339				11.8	-0.00286				11.8	-0.002538				11.8	-0.001802				11.8	-0.001184				11.8	-0.007811				11.8	0.004035				11.8	-0.002551				11.8	0.007955
11.8167	-0.003479				11.8167	0.003287				11.8167	-0.002922				11.8167	-0.001935				11.8167	-0.000916				11.8167	-0.000757				11.8167	-0.007301				11.8167	0.002616				11.8167	-0.002173				11.8167	0.008625
11.8333	-0.00409				11.8333	0.002315				11.8333	-0.002823				11.8333	-0.001271				11.8333	-1e-06				11.8333	-0.00015				11.8333	-0.006742				11.8333	0.002417				11.8333	-0.002034				11.8333	0.009205
11.85	-0.004681				11.85	0.001382				11.85	-0.002685				11.85	-0.000717				11.85	0.000325				11.85	0.000518				11.85	-0.006402				11.85	0.002118				11.85	-0.002055				11.85	0.008866
11.8667	-0.005192				11.8667	0.00022				11.8667	-0.002736				11.8667	-0.000184				11.8667	0.00021				11.8667	0.000855				11.8667	-0.006072				11.8667	0.001648				11.8667	-0.001727				11.8667	0.009246
11.8833	-0.005563				11.8833	-0.000482				11.8833	-0.002937				11.8833	0.00061				11.8833	0.000356				11.8833	0.001263				11.8833	-0.005833				11.8833	0.001499				11.8833	-0.001228				11.8833	0.009926
11.9	-0.00582				11.9	-0.000632				11.9	-0.002996				11.9	0.001341				11.9	0.000742				11.9	0.001641				11.9	-0.005596				11.9	0.001373				11.9	-0.000751				11.9	0.010619
11.9167	-0.00588				11.9167	-0.000854				11.9167	-0.002902				11.9167	0.001407				11.9167	0.00122				11.9167	0.001942				11.9167	-0.005308				11.9167	0.001044				11.9167	-0.000775				11.9167	0.011889
11.9333	-0.005761				11.9333	-0.001576				11.9333	-0.002609				11.9333	0.001302				11.9333	0.001318				11.9333	0.002183				11.9333	-0.00448				11.9333	0.000435				11.9333	-0.00119				11.9333	0.012099
11.95	-0.005571				11.95	-0.001698				11.95	-0.001835				11.95	0.001068				11.95	0.001196				11.95	0.002264				11.95	-0.003853				11.95	3.6e-05				11.95	-0.001814				11.95	0.010999
11.9667	-0.005572				11.9667	-0.0022				11.9667	-0.001182				11.9667	0.000894				11.9667	0.001645				11.9667	0.002405				11.9667	-0.003295				11.9667	-0.000673				11.9667	-0.002069				11.9667	0.011569
11.9833	-0.005582				11.9833	-0.002932				11.9833	-0.000968				11.9833	0.00082				11.9833	0.001783				11.9833	0.002286				11.9833	-0.002757				11.9833	-0.001052				11.9833	-0.002103				11.9833	0.013868
12	-0.005665				12	-0.003425				12	-0.000878				12	0.000754				12	0.001302				12	0.001808				12	-0.002569				12	-0.001192				12	-0.002138				12	0.014257
12.0167	-0.00558				12.0167	-0.004131				12.0167	-0.000709				12.0167	0.000636				12.0167	0.001015				12.0167	0.001581				12.0167	-0.002244				12.0167	-0.001165				12.0167	-0.00249				12.0167	0.006632
12.0333	-0.005446				12.0333	-0.004838				12.0333	-0.000261				12.0333	0.000718				12.0333	0.000288				12.0333	0.001424				12.0333	-0.001539				12.0333	-0.000879				12.0333	-0.002943				12.0333	-0.011232
12.05	-0.005022				12.05	-0.004684				12.05	0.000248				12.05	0.00115				12.05	-0.000489				12.05	0.001297				12.05	-0.000964				12.05	-0.000862				12.05	-0.003415				12.05	-0.022796
12.0667	-0.003837				12.0667	-0.00414				12.0667	0.000697				12.0667	0.001592				12.0667	-0.000746				12.0667	0.00101				12.0667	-0.000359				12.0667	-0.001235				12.0667	-0.003758				12.0667	-0.02799
12.0833	-0.002273				12.0833	-0.003836				12.0833	0.001186				12.0833	0.001874				12.0833	-0.000283				12.0833	0.000664				12.0833	7.6e-05				12.0833	-0.001349				12.0833	-0.00418				12.0833	-0.030225
12.1	-0.000792				12.1	-0.004164				12.1	0.001874				12.1	0.001856				12.1	-0.000149				12.1	0.000326				12.1	0.000286				12.1	-0.001547				12.1	-0.004239				12.1	-0.030875
12.1167	0.000426				12.1167	-0.004309				12.1167	0.002661				12.1167	0.001636				12.1167	6.8e-05				12.1167	5.5e-05				12.1167	0.000515				12.1167	-0.001738				12.1167	-0.004188				12.1167	-0.03136
12.1333	0.001895				12.1333	-0.004025				12.1333	0.003219				12.1333	0.001515				12.1333	-0.000435				12.1333	-0.000326				12.1333	0.000674				12.1333	-0.001699				12.1333	-0.004226				12.1333	-0.025685
12.15	0.003324				12.15	-0.00378				12.15	0.003276				12.15	0.001545				12.15	-0.001168				12.15	-0.000867				12.15	0.000873				12.15	-0.00178				12.15	-0.003875				12.15	-0.01384
12.1667	0.004763				12.1667	-0.003275				12.1667	0.002913				12.1667	0.001665				12.1667	-0.001421				12.1667	-0.001167				12.1667	0.001063				12.1667	-0.001991				12.1667	-0.003083				12.1667	-0.014685
12.1833	0.005982				12.1833	-0.00254				12.1833	0.0024				12.1833	0.001684				12.1833	-0.001043				12.1833	-0.001248				12.1833	0.000832				12.1833	-0.002202				12.1833	-0.002181				12.1833	-0.018511
12.2	0.006784				12.2	-0.001906				12.2	0.002349				12.2	0.001733				12.2	5.5e-05				12.2	-0.001502				12.2	0.000561				12.2	-0.002449				12.2	-0.001461				12.2	-0.02374
12.2167	0.007249				12.2167	-0.001615				12.2167	0.002362				12.2167	0.001587				12.2167	0.000747				12.2167	-0.001654				12.2167	0.000472				12.2167	-0.002607				12.2167	-0.000913				12.2167	-0.023624
12.2333	0.007164				12.2333	-0.001833				12.2333	0.002266				12.2333	0.001151				12.2333	0.002738				12.2333	-0.001936				12.2333	0.000442				12.2333	-0.002194				12.2333	-0.000285				12.2333	-0.008018
12.25	0.006789				12.25	-0.001831				12.25	0.002				12.25	0.000885				12.25	0.00315				12.25	-0.002157				12.25	0.000393				12.25	-0.001891				12.25	0.000534				12.25	0.002999
12.2667	0.006344				12.2667	-0.001419				12.2667	0.001734				12.2667	0.00054				12.2667	0.001102				12.2667	-0.002249				12.2667	0.000404				12.2667	-0.001289				12.2667	0.001452				12.2667	0.000775
12.2833	0.005719				12.2833	-0.001088				12.2833	0.001158				12.2833	0.000174				12.2833	-0.005006				12.2833	-0.002191				12.2833	0.000474				12.2833	-0.000366				12.2833	0.00233				12.2833	-0.001589
12.3	0.005342				12.3	-0.000553				12.3	0.000643				12.3	0.000105				12.3	-0.003553				12.3	-0.002107				12.3	0.000679				12.3	-0.0001				12.3	0.003103				12.3	-0.001245
12.3167	0.005081				12.3167	-9.1e-05				12.3167	0.000476				12.3167	0.000197				12.3167	-0.002047				12.3167	-0.001943				12.3167	0.000637				12.3167	-5.7e-05				12.3167	0.003995				12.3167	0.001631
12.3333	0.004769				12.3333	0.000251				12.3333	0.000408				12.3333	2.9e-05				12.3333	-0.00167				12.3333	-0.00167				12.3333	0.000234				12.3333	-0.000384				12.3333	0.003716				12.3333	0.002867
12.35	0.004688				12.35	0.000493				12.35	0.0006				12.35	-4e-05				12.35	-0.000433				12.35	-0.001427				12.35	1.2e-05				12.35	-0.000691				12.35	0.003597				12.35	0.003862
12.3667	0.004756				12.3667	0.000745				12.3667	0.000743				12.3667	-0.000498				12.3667	0.000263				12.3667	-0.001193				12.3667	6.9e-05				12.3667	-0.000758				12.3667	0.003938				12.3667	0.007368
12.3833	0.004544				12.3833	0.001187				12.3833	0.000475				12.3833	-0.001256				12.3833	0.00078				12.3833	-0.00114				12.3833	0.000236				12.3833	-0.000285				12.3833	0.00441				12.3833	0.007934
12.4	0.003731				12.4	0.001966				12.4	3.9e-05				12.4	-0.001729				12.4	0.000919				12.4	-0.000799				12.4	0.000372				12.4	0.00021				12.4	0.005051				12.4	0.006899
12.4167	0.002344				12.4167	0.002673				12.4167	-0.000292				12.4167	-0.002037				12.4167	0.001013				12.4167	-0.000389				12.4167	0.000271				12.4167	0.000243				12.4167	0.005636				12.4167	0.007585
12.4333	0.000977				12.4333	0.003261				12.4333	-0.000543				12.4333	-0.002016				12.4333	0.001287				12.4333	-7.8e-05				12.4333	0.000289				12.4333	0.000616				12.4333	0.006181				12.4333	0.009011
12.45	-5e-05				12.45	0.003468				12.45	-0.000814				12.45	-0.001964				12.45	0.001791				12.45	0.000152				12.45	0.000467				12.45	0.000488				12.45	0.006355				12.45	0.010377
12.4667	-0.001027				12.4667	0.003716				12.4667	-0.001125				12.4667	-0.001883				12.4667	0.002065				12.4667	0.000263				12.4667	0.000686				12.4667	0.000861				12.4667	0.00598				12.4667	0.011653
12.4833	-0.002064				12.4833	0.003843				12.4833	-0.001276				12.4833	-0.001861				12.4833	0.002299				12.4833	0.000374				12.4833	0.001124				12.4833	0.000793				12.4833	0.005054				12.4833	0.012669
12.5	-0.003165				12.5	0.00357				12.5	-0.001095				12.5	-0.002195				12.5	0.002425				12.5	0.000292				12.5	0.001314				12.5	9.9e-05				12.5	0.00411				12.5	0.013282
12.5167	-0.003924				12.5167	0.003192				12.5167	-0.000581				12.5167	-0.002138				12.5167	0.002888				12.5167	0.000254				12.5167	0.001156				12.5167	-0.00144				12.5167	0.003545				12.5167	0.013758
12.5333	-0.004114				12.5333	0.002635				12.5333	-4.7e-05				12.5333	-0.001991				12.5333	0.002741				12.5333	0.000446				12.5333	0.000958				12.5333	-0.002848				12.5333	0.003229				12.5333	0.013724
12.55	-0.004053				12.55	0.002248				12.55	0.000368				12.55	-0.002114				12.55	0.002533				12.55	0.000588				12.55	0.00071				12.55	-0.003126				12.55	0.002893				12.55	0.0132
12.5667	-0.003833				12.5667	0.001931				12.5667	0.000572				12.5667	-0.002227				12.5667	0.002206				12.5667	0.00073				12.5667	0.000212				12.5667	-0.002675				12.5667	0.002038				12.5667	0.012306
12.5833	-0.003682				12.5833	0.001663				12.5833	0.000566				12.5833	-0.00252				12.5833	0.002609				12.5833	0.000661				12.5833	0.000135				12.5833	-0.002743				12.5833	0.001172				12.5833	0.011463
12.6	-0.003266				12.6	0.001335				12.6	0.000482				12.6	-0.002529				12.6	0.003522				12.6	0.000382				12.6	6.1e-05				12.6	-0.002788				12.6	0.001076				12.6	0.010764
12.6167	-0.00257				12.6167	0.001084				12.6167	0.000781				12.6167	-0.002305				12.6167	0.001678				12.6167	8e-06				12.6167	-0.000442				12.6167	-0.002386				12.6167	0.001674				12.6167	0.010197
12.6333	-0.001963				12.6333	0.000524				12.6333	0.00103				12.6333	-0.002241				12.6333	-0.000806				12.6333	-0.000505				12.6333	-0.000616				12.6333	-0.002554				12.6333	0.002182				12.6333	0.009419
12.65	-0.001257				12.65	-0.000167				12.65	0.000989				12.65	-0.002207				12.65	-0.00253				12.65	-0.000928				12.65	-0.000899				12.65	-0.002692				12.65	0.0014				12.65	0.008781
12.6667	-0.00048				12.6667	-0.000738				12.6667	0.000678				12.6667	-0.001923				12.6667	-0.002914				12.6667	-0.001172				12.6667	-0.001072				12.6667	-0.00299				12.6667	0.000587				12.6667	0.007013
12.6833	6.7e-05				12.6833	-0.001178				12.6833	0.000387				12.6833	-0.001499				12.6833	-0.002618				12.6833	-0.001145				12.6833	-0.001066				12.6833	-0.002148				12.6833	0.000115				12.6833	0.005545
12.7	0.00055				12.7	-0.001421				12.7	-0.000113				12.7	-0.000869				12.7	-0.002563				12.7	-0.000659				12.7	-0.001092				12.7	-0.00058				12.7	0.0006				12.7	0.003965
12.7167	0.001229				12.7167	-0.001637				12.7167	-0.000721				12.7167	-0.00066				12.7167	-0.002372				12.7167	-0.000585				12.7167	-0.00119				12.7167	0.000251				12.7167	0.00067				12.7167	0.001648
12.7333	0.002148				12.7333	-0.002134				12.7333	-0.001118				12.7333	-0.000662				12.7333	-0.002761				12.7333	-0.00085				12.7333	-0.001438				12.7333	0.000452				12.7333	-0.00031				12.7333	-0.000849
12.75	0.003056				12.75	-0.0023				12.75	-0.001336				12.75	-0.000803				12.75	-0.0032				12.75	-0.001046				12.75	-0.001656				12.75	0.000973				12.75	-1e-06				12.75	-0.003877
12.7667	0.003635				12.7667	-0.002657				12.7667	-0.001344				12.7667	-0.000875				12.7667	-0.003169				12.7667	-0.001071				12.7667	-0.002094				12.7667	0.002184				12.7667	0.000699				12.7667	-0.007234
12.7833	0.003624				12.7833	-0.002953				12.7833	-0.001311				12.7833	-0.000446				12.7833	-0.002598				12.7833	-0.000807				12.7833	-0.002422				12.7833	0.002595				12.7833	0.001709				12.7833	-0.010981
12.8	0.003191				12.8	-0.003091				12.8	-0.001399				12.8	-0.000308				12.8	-0.001999				12.8	-0.001021				12.8	-0.0026				12.8	0.002734				12.8	0.002263				12.8	-0.014889
12.8167	0.002896				12.8167	-0.003102				12.8167	-0.001204				12.8167	-0.000263				12.8167	-0.001456				12.8167	-0.001483				12.8167	-0.002718				12.8167	0.003585				12.8167	0.00198				12.8167	-0.018988
12.8333	0.003022				12.8333	-0.002954				12.8333	-0.000919				12.8333	0.000122				12.8333	-0.000973				12.8333	-0.001965				12.8333	-0.002706				12.8333	0.003195				12.8333	0.000728				12.8333	-0.021227
12.85	0.003068				12.85	-0.002625				12.85	-0.000795				12.85	0.000167				12.85	-0.000199				12.85	-0.001767				12.85	-0.002785				12.85	0.001056				12.85	4.5e-05				12.85	-0.014566
12.8667	0.002983				12.8667	-0.002147				12.8667	-0.00103				12.8667	0.000122				12.8667	0.000534				12.8667	-0.000949				12.8667	-0.002913				12.8667	0.001437				12.8667	-0.000657				12.8667	-0.002694
12.8833	0.003109				12.8833	-0.001838				12.8833	-0.001196				12.8833	0.000737				12.8833	0.001057				12.8833	0.000289				12.8833	-0.002841				12.8833	0.001537				12.8833	-0.001349				12.8833	0.003227
12.9	0.003602				12.9	-0.001699				12.9	-0.001041				12.9	0.001593				12.9	0.00145				12.9	0.00105				12.9	-0.002595				12.9	-0.000663				12.9	-0.002011				12.9	0.002044
12.9167	0.004011				12.9167	-0.001367				12.9167	-0.000512				12.9167	0.001967				12.9167	0.001967				12.9167	0.00143				12.9167	-0.002362				12.9167	-0.004197				12.9167	-0.002572				12.9167	-0.001024
12.9333	0.00358				12.9333	-0.000965				12.9333	-1.3e-05				12.9333	0.002181				12.9333	0.002215				12.9333	0.002151				12.9333	-0.002259				12.9333	-0.009011				12.9333	-0.002102				12.9333	-0.002341
12.95	0.002809				12.95	-0.000663				12.95	-4.4e-05				12.95	0.002045				12.95	0.001853				12.95	0.002811				12.95	-0.002237				12.95	-0.016314				12.95	-0.001973				12.95	-0.001509
12.9667	0.001638				12.9667	-0.000351				12.9667	-6.6e-05				12.9667	0.001919				12.9667	0.001531				12.9667	0.002751				12.9667	-0.002274				12.9667	-0.016698				12.9667	-0.002483				12.9667	-0.001756
12.9833	0.000947				12.9833	-9e-06				12.9833	0.000103				12.9833	0.002183				12.9833	0.001489				12.9833	0.002972				12.9833	-0.002241				12.9833	-0.005462				12.9833	-0.002793				12.9833	-0.003304
13	0.00025				13	0.000306				13	0.000573				13	0.00236				13	0.001776				13	0.002976				13	-0.002299				13	0.006976				13	-0.003246				13	-0.003736
13.0167	-0.000599				13.0167	0.000695				13.0167	0.00087				13.0167	0.002302				13.0167	0.002328				13.0167	0.002815				13.0167	-0.001997				13.0167	0.009882				13.0167	-0.003377				13.0167	-0.001295
13.0333	-0.001169				13.0333	0.000963				13.0333	0.001067				13.0333	0.002174				13.0333	0.001621				13.0333	0.003144				13.0333	-0.001645				13.0333	0.003647				13.0333	-0.003587				13.0333	0.000386
13.05	-0.001659				13.05	0.000982				13.05	0.001414				13.05	0.002156				13.05	0.000643				13.05	0.003683				13.05	-0.001333				13.05	0.000402				13.05	-0.003948				13.05	-0.004624
13.0667	-0.002289				13.0667	0.00111				13.0667	0.001761				13.0667	0.001937				13.0667	-3.5e-05				13.0667	0.003342				13.0667	-0.00114				13.0667	5.8e-05				13.0667	-0.004199				13.0667	-0.015293
13.0833	-0.002469				13.0833	0.001019				13.0833	0.002168				13.0833	0.002179				13.0833	-0.001463				13.0833	0.002941				13.0833	-0.000718				13.0833	0.000203				13.0833	-0.004419				13.0833	-0.019532
13.1	-0.002407				13.1	0.001173				13.1	0.002327				13.1	0.001805				13.1	-0.002472				13.1	0.002503				13.1	-0.00025				13.1	0.000334				13.1	-0.004653				13.1	-0.009874
13.1167	-0.002049				13.1167	0.001401				13.1167	0.002344				13.1167	0.001238				13.1167	-0.002309				13.1167	0.0024				13.1167	0.000156				13.1167	0.000798				13.1167	-0.004717				13.1167	0.004481
13.1333	-0.001452				13.1333	0.001678				13.1333	0.002451				13.1333	0.001241				13.1333	-0.002686				13.1333	0.002357				13.1333	0.000581				13.1333	0.001202				13.1333	-0.004381				13.1333	0.011547
13.15	-0.001074				13.15	0.001796				13.15	0.002448				13.15	0.000534				13.15	-0.002643				13.15	0.001913				13.15	0.001367				13.15	0.001546				13.15	-0.003495				13.15	0.013272
13.1667	-0.001187				13.1667	0.001954				13.1667	0.002135				13.1667	5.7e-05				13.1667	-0.00193				13.1667	0.00135				13.1667	0.001673				13.1667	0.001921				13.1667	-0.00261				13.1667	0.011908
13.1833	-0.001389				13.1833	0.002202				13.1833	0.001682				13.1833	-0.00012				13.1833	-0.001817				13.1833	0.000546				13.1833	0.002138				13.1833	0.001685				13.1833	-0.001774				13.1833	0.010244
13.2	-0.001302				13.2	0.002346				13.2	0.001291				13.2	-0.000623				13.2	-0.001686				13.2	-6.5e-05				13.2	0.002606				13.2	0.001297				13.2	-0.001029				13.2	0.007959
13.2167	-0.001426				13.2167	0.002392				13.2167	0.000895				13.2167	-0.00134				13.2167	-0.001673				13.2167	-0.00049				13.2167	0.00314				13.2167	0.001337				13.2167	-0.000409				13.2167	0.006021
13.2333	-0.00207				13.2333	0.002318				13.2333	0.00057				13.2333	-0.001186				13.2333	-0.001481				13.2333	-0.000744				13.2333	0.003755				13.2333	0.001706				13.2333	0.000121				13.2333	0.004772
13.25	-0.002854				13.25	0.002264				13.25	0.000164				13.25	-0.000973				13.25	-0.001558				13.25	-0.000938				13.25	0.004549				13.25	0.002185				13.25	0.000721				13.25	0.002683
13.2667	-0.003138				13.2667	0.00228				13.2667	-0.000382				13.2667	-0.00077				13.2667	-0.000915				13.2667	-0.001143				13.2667	0.005183				13.2667	0.002504				13.2667	0.001351				13.2667	0.000495
13.2833	-0.002922				13.2833	0.002306				13.2833	-0.000627				13.2833	-0.000547				13.2833	-0.000122				13.2833	-0.001437				13.2833	0.005927				13.2833	0.002853				13.2833	0.001691				13.2833	-0.001174
13.3	-0.002327				13.3	0.00219				13.3	-0.000793				13.3	-0.00064				13.3	-0.000221				13.3	-0.001821				13.3	0.006768				13.3	0.003382				13.3	0.001952				13.3	-0.003113
13.3167	-0.001696				13.3167	0.002067				13.3167	-0.000848				13.3167	-0.000707				13.3167	0.000226				13.3167	-0.001886				13.3167	0.007577				13.3167	0.003928				13.3167	0.002228				13.3167	-0.005311
13.3333	-0.001086				13.3333	0.001944				13.3333	-0.001173				13.3333	-0.000224				13.3333	8.3e-05				13.3333	-0.001841				13.3333	0.008346				13.3333	0.004403				13.3333	0.002733				13.3333	-0.007319
13.35	-0.000155				13.35	0.002202				13.35	-0.001618				13.35	0.000479				13.35	0.000379				13.35	-0.001766				13.35	0.009216				13.35	0.004578				13.35	0.002839				13.35	-0.008698
13.3667	0.000276				13.3667	0.002589				13.3667	-0.001983				13.3667	0.000922				13.3667	0.000596				13.3667	-0.001731				13.3667	0.010085				13.3667	0.004664				13.3667	0.002965				13.3667	-0.011066
13.3833	0.000546				13.3833	0.002516				13.3833	-0.002408				13.3833	0.000826				13.3833	0.001093				13.3833	-0.001846				13.3833	0.010795				13.3833	0.004669				13.3833	0.003321				13.3833	-0.014544
13.4	0.000816				13.4	0.00235				13.4	-0.003004				13.4	0.001522				13.4	0.002419				13.4	-0.001851				13.4	0.011401				13.4	0.004824				13.4	0.003859				13.4	-0.015242
13.4167	0.001552				13.4167	0.001885				13.4167	-0.003163				13.4167	0.002195				13.4167	0.003704				13.4167	-0.001722				13.4167	0.012253				13.4167	0.004857				13.4167	0.004048				13.4167	-0.006768
13.4333	0.003028				13.4333	0.00119				13.4333	-0.002773				13.4333	0.002789				13.4333	0.00271				13.4333	-0.001243				13.4333	0.013635				13.4333	0.00504				13.4333	0.003777				13.4333	0.001187
13.45	0.003684				13.45	0.001285				13.45	-0.002022				13.45	0.003292				13.45	0.003465				13.45	-0.001194				13.45	0.014787				13.45	0.005923				13.45	0.003045				13.45	0.008651
13.4667	0.0052				13.4667	0.00163				13.4667	-0.002031				13.4667	0.003865				13.4667	0.001941				13.4667	-0.001385				13.4667	0.016089				13.4667	0.007096				13.4667	0.002384				13.4667	0.016086
13.4833	0.008916				13.4833	0.001425				13.4833	-0.00175				13.4833	0.004299				13.4833	-0.000744				13.4833	-0.000846				13.4833	0.016761				13.4833	0.007909				13.4833	0.002423				13.4833	0.02225
13.5	0.010402				13.5	0.001615				13.5	-0.00182				13.5	0.004565				13.5	-0.002458				13.5	0.000872				13.5	0.017116				13.5	0.006341				13.5	0.003993				13.5	0.028409
13.5167	0.009502				13.5167	0.002879				13.5167	-0.003843				13.5167	0.000766				13.5167	-0.003033				13.5167	1.3e-05				13.5167	0.016341				13.5167	0.000242				13.5167	0.003694				13.5167	0.022755
13.5333	0.004363				13.5333	0.003484				13.5333	-0.007725				13.5333	-0.012323				13.5333	-0.006278				13.5333	-0.002845				13.5333	0.016656				13.5333	-0.006948				13.5333	-7.6e-05				13.5333	0.005971
13.55	-0.012566				13.55	-0.010042				13.55	-0.018628				13.55	-0.043451				13.55	-0.033473				13.55	-0.029653				13.55	-0.007089				13.55	-0.027227				13.55	-0.039936				13.55	-0.020292
13.5667	-0.030185				13.5667	-0.029348				13.5667	-0.039971				13.5667	-0.07744				13.5667	-0.071438				13.5667	-0.083802				13.5667	-0.058904				13.5667	-0.075316				13.5667	-0.112885				13.5667	-0.063456
13.5833	-0.048764				13.5833	-0.060844				13.5833	-0.070193				13.5833	-0.116779				13.5833	-0.114533				13.5833	-0.14667				13.5833	-0.112569				13.5833	-0.144165				13.5833	-0.198915				13.5833	-0.131079
13.6	-0.062055				13.6	-0.102386				13.6	-0.106226				13.6	-0.171356				13.6	-0.158739				13.6	-0.21675				13.6	-0.173447				13.6	-0.223549				13.6	-0.295244				13.6	-0.251645
13.6167	-0.070332				13.6167	-0.136113				13.6167	-0.12907				13.6167	-0.231991				13.6167	-0.191085				13.6167	-0.268856				13.6167	-0.237658				13.6167	-0.310604				13.6167	-0.366426				13.6167	-0.399026
13.6333	-0.075519				13.6333	-0.155269				13.6333	-0.140173				13.6333	-0.285417				13.6333	-0.212342				13.6333	-0.297302				13.6333	-0.2832				13.6333	-0.377909				13.6333	-0.406808				13.6333	-0.523298
13.65	-0.077626				13.65	-0.162615				13.65	-0.141077				13.65	-0.308402				13.65	-0.225099				13.65	-0.302219				13.65	-0.323371				13.65	-0.412064				13.65	-0.4135				13.65	-0.592439
13.6667	-0.079314				13.6667	-0.155012				13.6667	-0.1327				13.6667	-0.290487				13.6667	-0.224306				13.6667	-0.288275				13.6667	-0.349042				13.6667	-0.40549				13.6667	-0.392422				13.6667	-0.58023
13.6833	-0.082821				13.6833	-0.140068				13.6833	-0.126494				13.6833	-0.251773				13.6833	-0.206593				13.6833	-0.269011				13.6833	-0.356844				13.6833	-0.376965				13.6833	-0.351224				13.6833	-0.500751
13.7	-0.083009				13.7	-0.127443				13.7	-0.117427				13.7	-0.201377				13.7	-0.18487				13.7	-0.234579				13.7	-0.345384				13.7	-0.337097				13.7	-0.314045				13.7	-0.401981
13.7167	-0.080437				13.7167	-0.11295				13.7167	-0.102088				13.7167	-0.153713				13.7167	-0.16077				13.7167	-0.206493				13.7167	-0.312401				13.7167	-0.290262				13.7167	-0.279023				13.7167	-0.3078
13.7333	-0.077095				13.7333	-0.096536				13.7333	-0.09022				13.7333	-0.118849				13.7333	-0.13687				13.7333	-0.179557				13.7333	-0.269698				13.7333	-0.253118				13.7333	-0.248421				13.7333	-0.233568
13.75	-0.073093				13.75	-0.087063				13.75	-0.080412				13.75	-0.092256				13.75	-0.11738				13.75	-0.157272				13.75	-0.223996				13.75	-0.218593				13.75	-0.218459				13.75	-0.177986
13.7667	-0.06915				13.7667	-0.08038				13.7667	-0.072743				13.7667	-0.075282				13.7667	-0.09703				13.7667	-0.136296				13.7667	-0.190193				13.7667	-0.181578				13.7667	-0.193717				13.7667	-0.137384
13.7833	-0.064708				13.7833	-0.072987				13.7833	-0.066615				13.7833	-0.066369				13.7833	-0.07797				13.7833	-0.12106				13.7833	-0.169111				13.7833	-0.154774				13.7833	-0.169535				13.7833	-0.111023
13.8	-0.060018				13.8	-0.066254				13.8	-0.061366				13.8	-0.057914				13.8	-0.06408				13.8	-0.105866				13.8	-0.154532				13.8	-0.131498				13.8	-0.147594				13.8	-0.086877
13.8167	-0.055749				13.8167	-0.062621				13.8167	-0.056743				13.8167	-0.049956				13.8167	-0.056595				13.8167	-0.095029				13.8167	-0.140485				13.8167	-0.113578				13.8167	-0.128592				13.8167	-0.067563
13.8333	-0.05136				13.8333	-0.058178				13.8333	-0.05244				13.8333	-0.044028				13.8333	-0.04829				13.8333	-0.080951				13.8333	-0.128298				13.8333	-0.097937				13.8333	-0.10942				13.8333	-0.054248
13.85	-0.046581				13.85	-0.054445				13.85	-0.048607				13.85	-0.038459				13.85	-0.044474				13.85	-0.067804				13.85	-0.119961				13.85	-0.085416				13.85	-0.093748				13.85	-0.041733
13.8667	-0.042072				13.8667	-0.044852				13.8667	-0.044034				13.8667	-0.034101				13.8667	-0.041109				13.8667	-0.059007				13.8667	-0.114575				13.8667	-0.074956				13.8667	-0.081536				13.8667	-0.033028
13.8833	-0.037733				13.8833	-0.037079				13.8833	-0.039441				13.8833	-0.030543				13.8833	-0.034633				13.8833	-0.05329				13.8833	-0.105438				13.8833	-0.068955				13.8833	-0.069204				13.8833	-0.027273
13.9	-0.033606				13.9	-0.029578				13.9	-0.035727				13.9	-0.027964				13.9	-0.028979				13.9	-0.043304				13.9	-0.088539				13.9	-0.063766				13.9	-0.061973				13.9	-0.022312
13.9167	-0.029543				13.9167	-0.026155				13.9167	-0.032667				13.9167	-0.025216				13.9167	-0.023679				13.9167	-0.035695				13.9167	-0.077137				13.9167	-0.058863				13.9167	-0.056065				13.9167	-0.018434
13.9333	-0.02566				13.9333	-0.021942				13.9333	-0.029677				13.9333	-0.021967				13.9333	-0.02107				13.9333	-0.031177				13.9333	-0.070046				13.9333	-0.052761				13.9333	-0.051857				13.9333	-0.015385
13.95	-0.022267				13.95	-0.016629				13.95	-0.027087				13.95	-0.018659				13.95	-0.019021				13.95	-0.028928				13.95	-0.054235				13.95	-0.046829				13.95	-0.047319				13.95	-0.010947
13.9667	-0.019293				13.9667	-0.012416				13.9667	-0.024846				13.9667	-0.01592				13.9667	-0.016561				13.9667	-0.02614				13.9667	-0.053803				13.9667	-0.041216				13.9667	-0.042261				13.9667	-0.007268
13.9833	-0.01689				13.9833	-0.006703				13.9833	-0.022916				13.9833	-0.013232				13.9833	-0.014052				13.9833	-0.023191				13.9833	-0.051382				13.9833	-0.035584				13.9833	-0.037963				13.9833	-0.00477
14	-0.01491				14	-0.001493				14	-0.021175				14	-0.011284				14	-0.012354				14	-0.021164				14	-0.044473				14	-0.031814				14	-0.032986				14	0.001507
14.0167	-0.013235				14.0167	-0.00042				14.0167	-0.019555				14.0167	-0.009359				14.0167	-0.011382				14.0167	-0.019194				14.0167	-0.037776				14.0167	-0.029134				14.0167	-0.028176				14.0167	0.008049
14.0333	-0.012011				14.0333	-0.000187				14.0333	-0.017675				14.0333	-0.007425				14.0333	-0.01092				14.0333	-0.017175				14.0333	-0.03145				14.0333	-0.026063				14.0333	-0.024816				14.0333	0.006782
14.05	-0.010886				14.05	0.000165				14.05	-0.015835				14.05	-0.00587				14.05	-0.010438				14.05	-0.015265				14.05	-0.027144				14.05	-0.022943				14.05	-0.023626				14.05	0.003944
14.0667	-0.009542				14.0667	0.001608				14.0667	-0.013915				14.0667	-0.004676				14.0667	-0.009876				14.0667	-0.013486				14.0667	-0.023968				14.0667	-0.021063				14.0667	-0.022856				14.0667	0.002286
14.0833	-0.008317				14.0833	0.002731				14.0833	-0.011865				14.0833	-0.004001				14.0833	-0.009324				14.0833	-0.011436				14.0833	-0.021371				14.0833	-0.018982				14.0833	-0.020436				14.0833	0.003088
14.1	-0.007175				14.1	0.00274				14.1	-0.009983				14.1	-0.003298				14.1	-0.008283				14.1	-0.009238				14.1	-0.020181				14.1	-0.017427				14.1	-0.017627				14.1	0.004442
14.1167	-0.005782				14.1167	0.003793				14.1167	-0.008391				14.1167	-0.002582				14.1167	-0.00723				14.1167	-0.007848				14.1167	-0.019419				14.1167	-0.015572				14.1167	-0.014889				14.1167	0.003128
14.1333	-0.004369				14.1333	0.003957				14.1333	-0.007128				14.1333	-0.001756				14.1333	-0.006497				14.1333	-0.007318				14.1333	-0.018048				14.1333	-0.014688				14.1333	-0.01226				14.1333	0.002855
14.15	-0.003295				14.15	0.00336				14.15	-0.005826				14.15	-0.000671				14.15	-0.005774				14.15	-0.006997				14.15	-0.016386				14.15	-0.013184				14.15	-0.009402				14.15	0.005331
14.1667	-0.002842				14.1667	0.002663				14.1667	-0.004373				14.1667	-6.5e-05				14.1667	-0.005231				14.1667	-0.006477				14.1667	-0.014685				14.1667	-0.01143				14.1667	-0.007834				14.1667	0.011248
14.1833	-0.002559				14.1833	0.002636				14.1833	-0.003061				14.1833	0.000241				14.1833	-0.004968				14.1833	-0.005447				14.1833	-0.013413				14.1833	-0.010095				14.1833	-0.007355				14.1833	0.014654
14.2	-0.002109				14.2	0.002104				14.2	-0.001716				14.2	0.000466				14.2	-0.004976				14.2	-0.004588				14.2	-0.012681				14.2	-0.008697				14.2	-0.007139				14.2	0.014484
14.2167	-0.001639				14.2167	0.001718				14.2167	-0.000828				14.2167	0.000398				14.2167	-0.004803				14.2167	-0.003987				14.2167	-0.012304				14.2167	-0.007513				14.2167	-0.005986				14.2167	0.014824
14.2333	-0.00122				14.2333	0.001221				14.2333	-7.1e-05				14.2333	0.000261				14.2333	-0.00422				14.2333	-0.003437				14.2333	-0.011847				14.2333	-0.007309				14.2333	-0.005113				14.2333	0.014145
14.25	-0.00086				14.25	0.000575				14.25	0.000567				14.25	6.4e-05				14.25	-0.003367				14.25	-0.002866				14.25	-0.01135				14.25	-0.007685				14.25	-0.00572				14.25	0.012256
14.2667	-0.000801				14.2667	0.000488				14.2667	0.000955				14.2667	-0.000193				14.2667	-0.002535				14.2667	-0.002305				14.2667	-0.010652				14.2667	-0.0072				14.2667	-0.006267				14.2667	0.010667
14.2833	-0.000941				14.2833	0.000122				14.2833	0.001392				14.2833	4e-05				14.2833	-0.002662				14.2833	-0.001845				14.2833	-0.009515				14.2833	-0.006556				14.2833	-0.005524				14.2833	0.010718
14.3	-0.001305				14.3	-0.0008				14.3	0.001902				14.3	0.000581				14.3	-0.00221				14.3	-0.001425				14.3	-0.00839				14.3	-0.005949				14.3	-0.003823				14.3	0.009613
14.3167	-0.001682				14.3167	-0.002296				14.3167	0.001937				14.3167	0.000947				14.3167	-0.001897				14.3167	-0.001233				14.3167	-0.007779				14.3167	-0.005564				14.3167	-0.002586				14.3167	0.008691
14.3333	-0.001568				14.3333	-0.003292				14.3333	0.001572				14.3333	0.001272				14.3333	-0.001514				14.3333	-0.001091				14.3333	-0.007399				14.3333	-0.004689				14.3333	-0.001549				14.3333	0.008099
14.35	-0.001034				14.35	-0.004278				14.35	0.001237				14.35	0.001708				14.35	-0.001151				14.35	-0.000809				14.35	-0.006949				14.35	-0.003914				14.35	-0.000662				14.35	0.007167
14.3667	-0.000271				14.3667	-0.005604				14.3667	0.001082				14.3667	0.001773				14.3667	-0.001628				14.3667	-0.000586				14.3667	-0.006579				14.3667	-0.003299				14.3667	0.000605				14.3667	0.005696
14.3833	0.000663				14.3833	-0.00696				14.3833	0.001166				14.3833	0.001028				14.3833	-0.001725				14.3833	-0.000364				14.3833	-0.006128				14.3833	-0.002754				14.3833	0.000622				14.3833	0.004394
14.4	0.001403				14.4	-0.007212				14.4	0.001053				14.4	0.000451				14.4	-0.000922				14.4	-2.2e-05				14.4	-0.005639				14.4	-0.001895				14.4	-6.2e-05				14.4	0.002874
14.4167	0.001891				14.4167	-0.007171				14.4167	0.000684				14.4167	0.000223				14.4167	-0.000524				14.4167	0.000336				14.4167	-0.005019				14.4167	-0.001256				14.4167	6.6e-05				14.4167	0.001702
14.4333	0.002269				14.4333	-0.007591				14.4333	0.000364				14.4333	8.5e-05				14.4333	-0.000635				14.4333	0.000875				14.4333	-0.004068				14.4333	-0.001166				14.4333	0.001384				14.4333	0.000699
14.45	0.002116				14.45	-0.00757				14.45	0.000235				14.45	0.000117				14.45	-0.000636				14.45	0.001363				14.45	-0.003357				14.45	-0.001527				14.45	0.003732				14.45	-0.000743
14.4667	0.001514				14.4667	-0.00702				14.4667	5e-06				14.4667	-0.000302				14.4667	-0.000947				14.4667	0.001742				14.4667	-0.002266				14.4667	-0.001758				14.4667	0.005451				14.4667	-0.001306
14.4833	0.000652				14.4833	-0.008049				14.4833	-0.000274				14.4833	-0.00099				14.4833	-0.000409				14.4833	0.00205				14.4833	-0.001156				14.4833	-0.001738				14.4833	0.004499				14.4833	-0.001488
14.5	-0.000174				14.5	-0.008363				14.5	-0.000542				14.5	-0.000501				14.5	-2.9e-05				14.5	0.002209				14.5	-0.000454				14.5	-0.001593				14.5	0.002287				14.5	-0.000821
14.5167	-0.000983				14.5167	-0.008833				14.5167	-0.000699				14.5167	0.000549				14.5167	0.000534				14.5167	0.002007				14.5167	8e-05				14.5167	-0.001478				14.5167	-0.001558				14.5167	0.000258
14.5333	-0.001813				14.5333	-0.007893				14.5333	-0.000217				14.5333	0.001089				14.5333	0.000137				14.5333	0.001836				14.5333	0.000484				14.5333	-0.001523				14.5333	-0.005464				14.5333	0.000427
14.55	-0.002663				14.55	-0.005363				14.55	0.000736				14.55	0.001459				14.55	-0.00307				14.55	0.001555				14.55	0.001328				14.55	-0.001577				14.55	0.004141				14.55	-0.000435
14.5667	-0.003472				14.5667	-0.003603				14.5667	0.001179				14.5667	0.001719				14.5667	-0.006127				14.5667	0.001244				14.5667	0.001422				14.5667	-0.001452				14.5667	0.037606				14.5667	-0.000876
14.5833	-0.004372				14.5833	-0.000333				14.5833	0.001362				14.5833	0.001659				14.5833	-0.004284				14.5833	0.001113				14.5833	0.001046				14.5833	-0.001246				14.5833	0.016271				14.5833	-0.001077
14.6	-0.004785				14.6	0.009906				14.6	0.001575				14.6	0.001615				14.6	0.002861				14.6	0.001112				14.6	0.001203				14.6	-0.001164				14.6	-0.010695				14.6	-0.001181
14.6167	-0.004682				14.6167	0.012847				14.6167	0.001715				14.6167	0.001224				14.6167	0.00519				14.6167	0.000981				14.6167	0.001517				14.6167	-0.001136				14.6167	-0.073487				14.6167	-0.000519
14.6333	-0.003839				14.6333	0.013117				14.6333	0.001456				14.6333	0.000383				14.6333	0.004228				14.6333	0.00084				14.6333	0.00178				14.6333	-0.000678				14.6333	-0.011728				14.6333	0.001113
14.65	-0.002647				14.65	0.010378				14.65	0.001376				14.65	-0.000648				14.65	0.004027				14.65	0.000799				14.65	0.001864				14.65	-0.000631				14.65	0.00989				14.65	0.002906
14.6667	-0.001664				14.6667	0.008169				14.6667	0.002017				14.6667	-0.001619				14.6667	0.004536				14.6667	0.000398				14.6667	0.001937				14.6667	-0.000163				14.6667	0.011648				14.6667	0.003078
14.6833	-0.001211				14.6833	0.00687				14.6833	0.002827				14.6833	-0.00184				14.6833	0.004085				14.6833	4.7e-05				14.6833	0.001651				14.6833	0.000514				14.6833	0.010087				14.6833	0.00163
14.7	-0.00101				14.7	0.004611				14.7	0.003128				14.7	-0.002926				14.7	0.003636				14.7	2.6e-05				14.7	0.000969				14.7	0.001541				14.7	0.008725				14.7	-6.2e-05
14.7167	-0.000917				14.7167	0.002324				14.7167	0.003028				14.7167	-0.003408				14.7167	0.003109				14.7167	-0.000208				14.7167	0.000434				14.7167	0.00213				14.7167	0.006821				14.7167	0.002305
14.7333	-0.001173				14.7333	0.000577				14.7333	0.002708				14.7333	-0.003321				14.7333	0.002662				14.7333	-0.000732				14.7333	-1e-05				14.7333	0.002258				14.7333	0.004547				14.7333	0.011183
14.75	-0.00179				14.75	-0.00116				14.75	0.002498				14.75	-0.004084				14.75	0.002225				14.75	-0.001376				14.75	-0.000454				14.75	0.002397				14.75	-0.000627				14.75	0.02129
14.7667	-0.001366				14.7667	-0.002677				14.7667	0.002178				14.7667	-0.005916				14.7667	0.001858				14.7667	-0.00136				14.7667	-0.000799				14.7667	0.002605				14.7667	-0.000401				14.7667	0.025417
14.7833	-0.000203				14.7833	-0.003084				14.7833	0.001648				14.7833	-0.007999				14.7833	0.001441				14.7833	-0.001484				14.7833	-0.000883				14.7833	0.001974				14.7833	0.034185				14.7833	0.018255
14.8	-0.00133				14.8	-0.003149				14.8	0.000967				14.8	-0.010046				14.8	0.001136				14.8	-0.001848				14.8	-0.000632				14.8	0.001733				14.8	0.03092				14.8	0.004484
14.8167	-0.002391				14.8167	-0.003695				14.8167	0.000312				14.8167	-0.012043				14.8167	0.000942				14.8167	-0.002248				14.8167	-0.000314				14.8167	0.001829				14.8167	0.000488				14.8167	-0.001399
14.8333	-0.002173				14.8333	-0.004521				14.8333	-7.2e-05				14.8333	-0.01521				14.8333	0.001079				14.8333	-0.002448				14.8333	-5.6e-05				14.8333	0.002584				14.8333	-0.030004				14.8333	-0.005653
14.85	-0.001555				14.85	-0.005217				14.85	-0.000427				14.85	-0.018316				14.85	0.000986				14.85	-0.002358				14.85	7.2e-05				14.85	0.00252				14.85	-0.054166				14.85	-0.008716
14.8667	-0.000726				14.8667	-0.005643				14.8667	-0.000952				14.8667	-0.027213				14.8667	0.000643				14.8667	-0.001828				14.8667	0.0001				14.8667	0.002485				14.8667	-0.007798				14.8667	-0.0087
14.8833	0.001032				14.8833	-0.006298				14.8833	-0.001567				14.8833	-0.004689				14.8833	0.00012				14.8833	-0.001058				14.8833	0.000118				14.8833	0.00277				14.8833	0.00038				14.8833	-0.007003
14.9	0.002901				14.9	-0.006571				14.9	-0.002064				14.9	0.020251				14.9	-0.000392				14.9	-0.000508				14.9	-9.7e-05				14.9	0.002487				14.9	0.001836				14.9	-0.005809
14.9167	0.003072				14.9167	-0.006039				14.9167	-0.002411				14.9167	0.038352				14.9167	-0.000436				14.9167	-4.3e-05				14.9167	-0.000346				14.9167	0.002169				14.9167	0.002688				14.9167	-0.005574
14.9333	0.002642				14.9333	-0.004786				14.9333	-0.002728				14.9333	0.013003				14.9333	-0.00018				14.9333	0.000113				14.9333	-0.000245				14.9333	0.002001				14.9333	0.00277				14.9333	-0.00515
14.95	0.000872				14.95	-0.002874				14.95	-0.003195				14.95	0.006474				14.95	-4.4e-05				14.95	0.000299				14.95	-0.000194				14.95	0.001833				14.95	0.002353				14.95	-0.004235
14.9667	-0.000908				14.9667	-0.000832				14.9667	-0.003342				14.9667	-0.001835				14.9667	1.2e-05				14.9667	0.000774				14.9667	-7.3e-05				14.9667	0.001595				14.9667	0.001265				14.9667	-0.004
14.9833	-0.001757				14.9833	0.000651				14.9833	-0.003409				14.9833	-0.002414				14.9833	3.8e-05				14.9833	0.00072				14.9833	6.8e-05				14.9833	0.001237				14.9833	0.000477				14.9833	-0.002615
15	-0.002115				15	0.001958				15	-0.003499				15	-0.002034				15	0.000345				15	0.000875				15	0.000127				15	0.000911				15	0.000118				15	-0.000846
15.0167	-0.002157				15.0167	0.003778				15.0167	-0.00375				15.0167	-0.002877				15.0167	0.000355				15.0167	0.00115				15.0167	-3.8e-05				15.0167	3.2e-05				15.0167	-9e-05				15.0167	0.000329
15.0333	-0.002039				15.0333	0.005707				15.0333	-0.003801				15.0333	-0.00173				15.0333	0.000634				15.0333	0.000915				15.0333	-0.000362				15.0333	-0.000446				15.0333	-0.000238				15.0333	-5.5e-05
15.05	-0.00175				15.05	0.007247				15.05	-0.003803				15.05	-0.000833				15.05	0.000554				15.05	0.00065				15.05	-0.000547				15.05	-0.000634				15.05	-0.000277				15.05	0.00094
15.0667	-0.002552				15.0667	0.009137				15.0667	-0.003904				15.0667	4.3e-05				15.0667	-2.6e-05				15.0667	0.000245				15.0667	-0.000952				15.0667	-0.000682				15.0667	-0.000485				15.0667	0.003585
15.0833	-0.001224				15.0833	0.010726				15.0833	-0.004045				15.0833	0.00077				15.0833	0.000293				15.0833	-0.00022				15.0833	-0.001486				15.0833	-0.00048				15.0833	-0.000723				15.0833	0.002
15.1	0.000658				15.1	0.012213				15.1	-0.00396				15.1	0.000427				15.1	0.000144				15.1	-0.000145				15.1	-0.001632				15.1	1.3e-05				15.1	-0.001112				15.1	-0.005612
15.1167	0.002162				15.1167	0.013702				15.1167	-0.003558				15.1167	0.000551				15.1167	7.1e-05				15.1167	3.1e-05				15.1167	-0.00163				15.1167	0.000476				15.1167	-0.001556				15.1167	-0.027327
15.1333	0.002997				15.1333	0.016512				15.1333	-0.003066				15.1333	0.000546				15.1333	0.000318				15.1333	-3e-06				15.1333	-0.001499				15.1333	0.000839				15.1333	-0.0018				15.1333	-0.040912
15.15	0.005232				15.15	0.018741				15.15	-0.002664				15.15	0.000681				15.15	0.000526				15.15	0.000124				15.15	-0.001667				15.15	0.001182				15.15	-0.001854				15.15	-0.036796
15.1667	0.006886				15.1667	0.019511				15.1667	-0.002712				15.1667	0.000935				15.1667	0.000213				15.1667	9e-05				15.1667	-0.001796				15.1667	0.001464				15.1667	-0.001868				15.1667	-0.034191
15.1833	0.006221				15.1833	0.017931				15.1833	-0.00292				15.1833	0.00073				15.1833	-4.9e-05				15.1833	-0.000334				15.1833	-0.001844				15.1833	0.001637				15.1833	-0.001922				15.1833	-0.031966
15.2	0.00445				15.2	0.015715				15.2	-0.00305				15.2	0.000495				15.2	-0.000472				15.2	-0.000697				15.2	-0.002203				15.2	0.001612				15.2	-0.001886				15.2	-0.031256
15.2167	0.003486				15.2167	0.007004				15.2167	-0.002937				15.2167	0.000379				15.2167	-0.000993				15.2167	-0.001037				15.2167	0.000251				15.2167	0.001425				15.2167	-0.001078				15.2167	-0.013359
15.2333	0.003342				15.2333	-0.002058				15.2333	-0.002564				15.2333	0.000714				15.2333	-0.001024				15.2333	-0.001328				15.2333	0.005304				15.2333	0.001229				15.2333	0.00039				15.2333	0.007158
15.25	0.003768				15.25	-0.00346				15.25	-0.002281				15.25	0.001488				15.25	-0.000866				15.25	-0.001638				15.25	0.006797				15.25	0.000833				15.25	0.001247				15.25	0.020915
15.2667	0.005295				15.2667	-0.003751				15.2667	-0.001867				15.2667	0.001712				15.2667	-0.000787				15.2667	-0.001968				15.2667	0.00534				15.2667	0.000397				15.2667	0.001775				15.2667	0.028832
15.2833	0.007581				15.2833	-0.003503				15.2833	-0.001174				15.2833	0.001666				15.2833	-0.000439				15.2833	-0.001939				15.2833	0.004403				15.2833	0.000141				15.2833	0.002143				15.2833	0.030038
15.3	0.007941				15.3	-0.002582				15.3	-0.000632				15.3	0.001362				15.3	-0.00036				15.3	-0.001899				15.3	0.003057				15.3	-1.4e-05				15.3	0.002091				15.3	0.030623
15.3167	0.007681				15.3167	-0.002313				15.3167	-0.000202				15.3167	0.001235				15.3167	-0.000456				15.3167	-0.001921				15.3167	0.002125				15.3167	-3.1e-05				15.3167	0.00232				15.3167	0.026237
15.3333	0.00749				15.3333	-0.003814				15.3333	0.000238				15.3333	0.001099				15.3333	-0.000142				15.3333	-0.001754				15.3333	0.001193				15.3333	0.000161				15.3333	0.00286				15.3333	0.009342
15.35	0.00669				15.35	-0.004115				15.35	0.000547				15.35	0.000832				15.35	7.3e-05				15.35	-0.001537				15.35	0.0006				15.35	0.000313				15.35	0.003479				15.35	-2.3e-05
15.3667	0.00544				15.3667	-0.004135				15.3667	0.000667				15.3667	0.000365				15.3667	-9.3e-05				15.3667	-0.00122				15.3667	-0.000412				15.3667	0.000466				15.3667	0.004168				15.3667	-0.004659
15.3833	0.00368				15.3833	-0.004046				15.3833	0.000607				15.3833	-0.000101				15.3833	-5.9e-05				15.3833	-0.000913				15.3833	-0.001534				15.3833	0.000128				15.3833	0.002367				15.3833	-0.006674
15.4	0.002072				15.4	-0.004816				15.4	0.000727				15.4	-0.000456				15.4	8.5e-05				15.4	-0.000535				15.4	-0.002305				15.4	-0.000149				15.4	0.002417				15.4	-0.007331
15.4167	0.00088				15.4167	-0.005669				15.4167	0.000882				15.4167	-0.000477				15.4167	0.00044				15.4167	0.000178				15.4167	-0.002466				15.4167	-0.000502				15.4167	0.002381				15.4167	-0.005597
15.4333	-0.000732				15.4333	-0.005602				15.4333	0.000787				15.4333	-0.000488				15.4333	0.000686				15.4333	0.000691				15.4333	-0.002776				15.4333	-0.001375				15.4333	0.002585				15.4333	-0.004574
15.45	-0.002313				15.45	-0.004984				15.45	0.000511				15.45	-0.000369				15.45	0.000931				15.45	0.001014				15.45	-0.003257				15.45	-0.002049				15.45	0.002909				15.45	-0.00353
15.4667	-0.003255				15.4667	-0.004157				15.4667	0.000326				15.4667	-0.00023				15.4667	0.000796				15.4667	0.001197				15.4667	-0.003488				15.4667	-0.002412				15.4667	0.002073				15.4667	-0.003066
15.4833	-0.003397				15.4833	-0.002899				15.4833	0.000421				15.4833	0.000229				15.4833	0.000362				15.4833	0.001399				15.4833	-0.003559				15.4833	-0.003045				15.4833	0.001118				15.4833	-0.001463
15.5	-0.003088				15.5	-0.001562				15.5	0.000726				15.5	0.0003				15.5	0.000327				15.5	0.001664				15.5	-0.003488				15.5	-0.003128				15.5	0.000662				15.5	-0.00029
15.5167	-0.002523				15.5167	-0.000417				15.5167	0.001103				15.5167	0.00038				15.5167	0.000248				15.5167	0.002032				15.5167	-0.003067				15.5167	-0.001889				15.5167	0.000368				15.5167	-0.000266
15.5333	-0.001818				15.5333	-0.000142				15.5333	0.001529				15.5333	0.000591				15.5333	0.00021				15.5333	0.00227				15.5333	-0.002926				15.5333	-0.00116				15.5333	0.000264				15.5333	-0.000382
15.55	-0.001133				15.55	-0.000587				15.55	0.001635				15.55	0.000872				15.55	9.1e-05				15.55	0.002689				15.55	-0.002795				15.55	-0.001051				15.55	-0.00038				15.55	1.3e-05
15.5667	-0.000828				15.5667	-0.001311				15.5667	0.001491				15.5667	0.000933				15.5667	6.3e-05				15.5667	0.003087				15.5667	-0.002364				15.5667	-0.001401				15.5667	-0.001824				15.5667	0.001277
15.5833	-0.000923				15.5833	-0.001566				15.5833	0.001718				15.5833	0.001004				15.5833	-0.000306				15.5833	0.003325				15.5833	-0.002043				15.5833	-0.002352				15.5833	-0.002718				15.5833	0.002361
15.6	-0.001087				15.6	-0.000652				15.6	0.001825				15.6	0.000826				15.6	-0.000135				15.6	0.003695				15.6	-0.00189				15.6	-0.002482				15.6	-0.003222				15.6	0.002515
15.6167	-0.001162				15.6167	7.8e-05				15.6167	0.001677				15.6167	0.000644				15.6167	-0.000274				15.6167	0.003973				15.6167	-0.001468				15.6167	-7.8e-05				15.6167	-0.00336				15.6167	0.003125
15.6333	-0.001247				15.6333	0.000678				15.6333	0.001708				15.6333	0.000592				15.6333	-0.000722				15.6333	0.003241				15.6333	-0.001075				15.6333	0.002917				15.6333	-0.002888				15.6333	0.002766
15.65	-0.001252				15.65	0.001048				15.65	0.00186				15.65	0.00069				15.65	-0.000791				15.65	0.002569				15.65	-0.000993				15.65	0.004232				15.65	-0.001857				15.65	0.001286
15.6667	-0.001037				15.6667	0.000858				15.6667	0.001791				15.6667	0.000618				15.6667	-0.000829				15.6667	0.002027				15.6667	-0.000701				15.6667	0.003327				15.6667	-0.001145				15.6667	-0.002094
15.6833	-0.000732				15.6833	-0.000193				15.6833	0.001753				15.6833	0.000587				15.6833	-0.000617				15.6833	0.001835				15.6833	-0.000239				15.6833	0.000262				15.6833	-0.000913				15.6833	-0.004674
15.7	-0.000377				15.7	-0.002704				15.7	0.001846				15.7	0.000366				15.7	-0.000757				15.7	0.001714				15.7	0.000315				15.7	-0.002072				15.7	-0.000731				15.7	-0.001523
15.7167	6e-06				15.7167	-0.004511				15.7167	0.001761				15.7167	9.5e-05				15.7167	-0.00105				15.7167	0.001058				15.7167	0.000963				15.7167	-0.001847				15.7167	-0.000633				15.7167	0.013075
15.7333	0.000128				15.7333	-0.004978				15.7333	0.001607				15.7333	8.4e-05				15.7333	-0.001414				15.7333	0.000192				15.7333	0.00174				15.7333	-0.000712				15.7333	-0.000706				15.7333	0.022933
15.75	0.00014				15.75	-0.004795				15.75	0.001543				15.75	3.2e-05				15.75	-0.001218				15.75	2.6e-05				15.75	0.002317				15.75	0.000853				15.75	-0.000658				15.75	0.021691
15.7667	-0.000198				15.7667	-0.004633				15.7667	0.001889				15.7667	-0.000279				15.7667	-0.001041				15.7667	0.00028				15.7667	0.002565				15.7667	0.001828				15.7667	-0.000461				15.7667	0.009829
15.7833	-0.000526				15.7833	-0.00466				15.7833	0.002245				15.7833	-0.00019				15.7833	-0.001165				15.7833	0.000564				15.7833	0.003052				15.7833	0.001903				15.7833	-0.000173				15.7833	-0.003793
15.8	-0.000954				15.8	-0.004058				15.8	0.002452				15.8	0.00022				15.8	-0.001329				15.8	0.000459				15.8	0.003572				15.8	0.001739				15.8	0.000204				15.8	-0.008495
15.8167	-0.001466				15.8167	-0.003567				15.8167	0.002456				15.8167	0.000722				15.8167	-0.001631				15.8167	2.1e-05				15.8167	0.004297				15.8167	0.001146				15.8167	0.00074				15.8167	-0.010492
15.8333	-0.001767				15.8333	-0.003256				15.8333	0.00237				15.8333	0.001534				15.8333	-0.001662				15.8333	-0.000278				15.8333	0.005212				15.8333	0.000824				15.8333	0.001086				15.8333	-0.013708
15.85	-0.001969				15.85	-0.002986				15.85	0.002294				15.85	0.002366				15.85	-0.001363				15.85	-0.000786				15.85	0.006288				15.85	0.002102				15.85	0.001111				15.85	-0.014675
15.8667	-0.001941				15.8667	-0.002675				15.8667	0.002248				15.8667	0.002648				15.8667	-0.001145				15.8667	-0.001204				15.8667	0.007573				15.8667	0.00217				15.8667	0.001307				15.8667	-0.017232
15.8833	-0.002313				15.8833	-0.001654				15.8833	0.002402				15.8833	0.00244				15.8833	-0.001156				15.8833	-0.001792				15.8833	0.008828				15.8833	0.002348				15.8833	0.002033				15.8833	-0.017509
15.9	-0.003195				15.9	-0.000144				15.9	0.002227				15.9	0.002563				15.9	-0.000748				15.9	-0.00173				15.9	0.010176				15.9	0.003016				15.9	0.002248				15.9	-0.011746
15.9167	-0.004789				15.9167	0.001379				15.9167	0.002156				15.9167	0.002928				15.9167	-0.000856				15.9167	-0.001419				15.9167	0.011309				15.9167	0.003065				15.9167	0.002064				15.9167	0.002537
15.9333	-0.006423				15.9333	0.002743				15.9333	0.002266				15.9333	0.003583				15.9333	-0.001405				15.9333	-0.001258				15.9333	0.012283				15.9333	0.002125				15.9333	0.001739				15.9333	0.00737
15.95	-0.007707				15.95	0.004047				15.95	0.002396				15.95	0.005448				15.95	-0.001393				15.95	-0.001937				15.95	0.013457				15.95	0.000505				15.95	0.001685				15.95	0.017822
15.9667	-0.008401				15.9667	0.00658				15.9667	0.003765				15.9667	0.008323				15.9667	-0.000931				15.9667	-0.003215				15.9667	0.01548				15.9667	-0.000306				15.9667	0.003191				15.9667	0.019765
15.9833	-0.005815				15.9833	0.010314				15.9833	0.003885				15.9833	0.012768				15.9833	5.1e-05				15.9833	-0.004544				15.9833	0.018124				15.9833	-0.001066				15.9833	0.004506				15.9833	0.021647
16	-0.001989				16	0.012707				16	0.003475				16	0.013134				16	0.000302				16	-0.005203				16	0.021539				16	-0.000787				16	0.003032				16	0.02256
16.0167	0.000436				16.0167	0.01191				16.0167	0.003403				16.0167	0.008036				16.0167	-0.002278				16.0167	-0.004237				16.0167	0.02553				16.0167	0.002278				16.0167	-0.001385				16.0167	0.022908
16.0333	0.002011				16.0333	0.011213				16.0333	0.00286				16.0333	-0.012992				16.0333	-0.005449				16.0333	-0.001662				16.0333	0.022711				16.0333	0.002284				16.0333	-0.001041				16.0333	0.017025
16.05	-0.008345				16.05	0.002467				16.05	-0.006493				16.05	-0.03925				16.05	-0.01869				16.05	-0.021536				16.05	1.1e-05				16.05	-0.022751				16.05	-0.026898				16.05	-0.009247
16.0667	-0.0273				16.0667	-0.01483				16.0667	-0.021586				16.0667	-0.062978				16.0667	-0.048651				16.0667	-0.064961				16.0667	-0.042138				16.0667	-0.071446				16.0667	-0.077814				16.0667	-0.045379
16.0833	-0.050195				16.0833	-0.041037				16.0833	-0.044108				16.0833	-0.088617				16.0833	-0.082402				16.0833	-0.122446				16.0833	-0.082958				16.0833	-0.144261				16.0833	-0.147981				16.0833	-0.107292
16.1	-0.0662				16.1	-0.072434				16.1	-0.074111				16.1	-0.133634				16.1	-0.119792				16.1	-0.18555				16.1	-0.129096				16.1	-0.227576				16.1	-0.232118				16.1	-0.196884
16.1167	-0.074982				16.1167	-0.100476				16.1167	-0.094226				16.1167	-0.176825				16.1167	-0.144161				16.1167	-0.241115				16.1167	-0.178398				16.1167	-0.309752				16.1167	-0.30292				16.1167	-0.311325
16.1333	-0.077724				16.1333	-0.112198				16.1333	-0.10988				16.1333	-0.214786				16.1333	-0.168709				16.1333	-0.273339				16.1333	-0.222741				16.1333	-0.368499				16.1333	-0.349032				16.1333	-0.411646
16.15	-0.078646				16.15	-0.11667				16.15	-0.113915				16.15	-0.232876				16.15	-0.184667				16.15	-0.284984				16.15	-0.268423				16.15	-0.386916				16.15	-0.373584				16.15	-0.473466
16.1667	-0.077368				16.1667	-0.115103				16.1667	-0.11041				16.1667	-0.212037				16.1667	-0.192015				16.1667	-0.280708				16.1667	-0.303375				16.1667	-0.375773				16.1667	-0.370346				16.1667	-0.478147
16.1833	-0.07266				16.1833	-0.111915				16.1833	-0.102885				16.1833	-0.183047				16.1833	-0.184783				16.1833	-0.260193				16.1833	-0.325277				16.1833	-0.341759				16.1833	-0.351278				16.1833	-0.434708
16.2	-0.067642				16.2	-0.107817				16.2	-0.09393				16.2	-0.150948				16.2	-0.165962				16.2	-0.234097				16.2	-0.324319				16.2	-0.306216				16.2	-0.32146				16.2	-0.370579
16.2167	-0.066196				16.2167	-0.097779				16.2167	-0.087676				16.2167	-0.12287				16.2167	-0.145502				16.2167	-0.205646				16.2167	-0.301784				16.2167	-0.268552				16.2167	-0.288341				16.2167	-0.304372
16.2333	-0.06521				16.2333	-0.085381				16.2333	-0.081983				16.2333	-0.096292				16.2333	-0.124482				16.2333	-0.178635				16.2333	-0.263989				16.2333	-0.232738				16.2333	-0.259182				16.2333	-0.241635
16.25	-0.061623				16.25	-0.068803				16.25	-0.074769				16.25	-0.077354				16.25	-0.105522				16.25	-0.154554				16.25	-0.228664				16.25	-0.197454				16.25	-0.229554				16.25	-0.185009
16.2667	-0.055937				16.2667	-0.056866				16.2667	-0.067496				16.2667	-0.059097				16.2667	-0.089343				16.2667	-0.132302				16.2667	-0.201119				16.2667	-0.17087				16.2667	-0.201675				16.2667	-0.145342
16.2833	-0.050381				16.2833	-0.049008				16.2833	-0.061803				16.2833	-0.047809				16.2833	-0.077343				16.2833	-0.118991				16.2833	-0.181574				16.2833	-0.140286				16.2833	-0.176696				16.2833	-0.123555
16.3	-0.045505				16.3	-0.04223				16.3	-0.056219				16.3	-0.042451				16.3	-0.064363				16.3	-0.1079				16.3	-0.164499				16.3	-0.120182				16.3	-0.156057				16.3	-0.101048
16.3167	-0.041426				16.3167	-0.042337				16.3167	-0.051328				16.3167	-0.037954				16.3167	-0.05526				16.3167	-0.092297				16.3167	-0.150167				16.3167	-0.110525				16.3167	-0.13877				16.3167	-0.083719
16.3333	-0.038877				16.3333	-0.040825				16.3333	-0.046326				16.3333	-0.034137				16.3333	-0.044457				16.3333	-0.081194				16.3333	-0.132635				16.3333	-0.095737				16.3333	-0.119424				16.3333	-0.075958
16.35	-0.037058				16.35	-0.038912				16.35	-0.041884				16.35	-0.03067				16.35	-0.035434				16.35	-0.074431				16.35	-0.122223				16.35	-0.08148				16.35	-0.100127				16.35	-0.068488
16.3667	-0.034128				16.3667	-0.037869				16.3667	-0.037242				16.3667	-0.027714				16.3667	-0.032061				16.3667	-0.068288				16.3667	-0.112341				16.3667	-0.069143				16.3667	-0.086451				16.3667	-0.054878
16.3833	-0.030769				16.3833	-0.035386				16.3833	-0.03293				16.3833	-0.024147				16.3833	-0.030268				16.3833	-0.059865				16.3833	-0.100009				16.3833	-0.060896				16.3833	-0.071644				16.3833	-0.039508
16.4	-0.02751				16.4	-0.029424				16.4	-0.028798				16.4	-0.02043				16.4	-0.024835				16.4	-0.052452				16.4	-0.089117				16.4	-0.052888				16.4	-0.058268				16.4	-0.026368
16.4167	-0.024784				16.4167	-0.019781				16.4167	-0.025528				16.4167	-0.017523				16.4167	-0.019424				16.4167	-0.045831				16.4167	-0.077087				16.4167	-0.048395				16.4167	-0.049917				16.4167	-0.023249
16.4333	-0.022537				16.4333	-0.017018				16.4333	-0.022397				16.4333	-0.014636				16.4333	-0.018232				16.4333	-0.035401				16.4333	-0.069178				16.4333	-0.044532				16.4333	-0.042986				16.4333	-0.01814
16.45	-0.0207				16.45	-0.015435				16.45	-0.019817				16.45	-0.01123				16.45	-0.016661				16.45	-0.02886				16.45	-0.065709				16.45	-0.040889				16.45	-0.037586				16.45	-0.01483
16.4667	-0.019293				16.4667	-0.013842				16.4667	-0.017686				16.4667	-0.008043				16.4667	-0.01445				16.4667	-0.02677				16.4667	-0.058609				16.4667	-0.037016				16.4667	-0.033955				16.4667	-0.011441
16.4833	-0.018277				16.4833	-0.012829				16.4833	-0.015646				16.4833	-0.005136				16.4833	-0.012248				16.4833	-0.023169				16.4833	-0.04832				16.4833	-0.034563				16.4833	-0.031114				16.4833	-0.007532
16.5	-0.01736				16.5	-0.012216				16.5	-0.013745				16.5	-0.003369				16.5	-0.010327				16.5	-0.019999				16.5	-0.04398				16.5	-0.03146				16.5	-0.028433				16.5	-0.003362
16.5167	-0.016791				16.5167	-0.010698				16.5167	-0.011925				16.5167	-0.002532				16.5167	-0.008712				16.5167	-0.016715				16.5167	-0.040754				16.5167	-0.028068				16.5167	-0.026032				16.5167	-0.001249
16.5333	-0.016601				16.5333	-0.00908				16.5333	-0.010456				16.5333	-0.001784				16.5333	-0.007456				16.5333	-0.014041				16.5333	-0.037227				16.5333	-0.025737				16.5333	-0.02399				16.5333	0.005966
16.55	-0.016552				16.55	-0.007901				16.55	-0.009266				16.55	-0.001227				16.55	-0.006291				16.55	-0.011837				16.55	-0.034201				16.55	-0.022966				16.55	-0.021959				16.55	0.00927
16.5667	-0.016283				16.5667	-0.006783				16.5667	-0.008367				16.5667	-3e-05				16.5667	-0.005336				16.5667	-0.010173				16.5667	-0.030894				16.5667	-0.020394				16.5667	-0.019327				16.5667	0.006395
16.5833	-0.015444				16.5833	-0.005945				16.5833	-0.007777				16.5833	0.000988				16.5833	-0.004921				16.5833	-0.009519				16.5833	-0.028108				16.5833	-0.018323				16.5833	-0.017076				16.5833	0.004469
16.6	-0.014145				16.6	-0.004577				16.6	-0.007638				16.6	0.001435				16.6	-0.004726				16.6	-0.008955				16.6	-0.025011				16.6	-0.016571				16.6	-0.015104				16.6	0.005414
16.6167	-0.012778				16.6167	-0.000688				16.6167	-0.007528				16.6167	0.001505				16.6167	-0.003961				16.6167	-0.008432				16.6167	-0.022107				16.6167	-0.014469				16.6167	-0.013245				16.6167	0.007178
16.6333	-0.011292				16.6333	0.005691				16.6333	-0.007599				16.6333	0.001543				16.6333	-0.003287				16.6333	-0.007299				16.6333	-0.019763				16.6333	-0.012466				16.6333	-0.011636				16.6333	0.008703
16.65	-0.009675				16.65	0.012969				16.65	-0.007551				16.65	0.001562				16.65	-0.002673				16.65	-0.005665				16.65	-0.017929				16.65	-0.011254				16.65	-0.010477				16.65	0.008409
16.6667	-0.008039				16.6667	0.012598				16.6667	-0.007442				16.6667	0.001351				16.6667	-0.001909				16.6667	-0.004932				16.6667	-0.016415				16.6667	-0.010322				16.6667	-0.009559				16.6667	0.009435
16.6833	-0.006693				16.6833	0.012386				16.6833	-0.007183				16.6833	0.00076				16.6833	-0.001284				16.6833	-0.004199				16.6833	-0.014621				16.6833	-0.00953				16.6833	-0.0088				16.6833	0.01041
16.7	-0.005356				16.7	0.011155				16.7	-0.007004				16.7	0.000689				16.7	-0.00093				16.7	-0.003556				16.7	-0.012758				16.7	-0.008857				16.7	-0.008191				16.7	0.010096
16.7167	-0.003048				16.7167	0.008969				16.7167	-0.006715				16.7167	0.00055				16.7167	-0.000892				16.7167	-0.003127				16.7167	-0.011245				16.7167	-0.008031				16.7167	-0.007648				16.7167	0.009936
16.7333	-0.00154				16.7333	0.007343				16.7333	-0.006556				16.7333	0.000171				16.7333	-0.000863				16.7333	-0.002669				16.7333	-0.009744				16.7333	-0.007125				16.7333	-0.006815				16.7333	0.010238
16.75	0.000929				16.75	0.006427				16.75	-0.006398				16.75	-0.000418				16.75	-0.001044				16.75	-0.002481				16.75	-0.008743				16.75	-0.005929				16.75	-0.005892				16.75	0.011091
16.7667	0.003417				16.7667	0.005781				16.7667	-0.00644				16.7667	-0.001127				16.7667	-0.001226				16.7667	-0.002462				16.7667	-0.007522				16.7667	-0.004774				16.7667	-0.004859				16.7667	0.012773
16.7833	0.003766				16.7833	0.004255				16.7833	-0.006461				16.7833	-0.001256				16.7833	-0.001217				16.7833	-0.002554				16.7833	-0.006381				16.7833	-0.003608				16.7833	-0.003916				16.7833	0.014055
16.8	0.002964				16.8	0.00363				16.8	-0.006443				16.8	-0.001215				16.8	-0.001288				16.8	-0.002616				16.8	-0.005529				16.8	-0.003022				16.8	-0.002873				16.8	0.014618
16.8167	0.002937				16.8167	0.00231				16.8167	-0.006428				16.8167	-0.001689				16.8167	-0.00133				16.8167	-0.002594				16.8167	-0.005094				16.8167	-0.002666				16.8167	-0.001936				16.8167	0.014621
16.8333	0.00322				16.8333	0.001961				16.8333	-0.006425				16.8333	-0.002234				16.8333	-0.001301				16.8333	-0.002583				16.8333	-0.00444				16.8333	-0.002281				16.8333	-0.001149				16.8333	0.013357
16.85	0.003494				16.85	0.001272				16.85	-0.006582				16.85	-0.002659				16.85	-0.001212				16.85	-0.002282				16.85	-0.004046				16.85	-0.002136				16.85	-0.000422				16.85	0.012302
16.8667	0.004407				16.8667	-0.000117				16.8667	-0.00659				16.8667	-0.003304				16.8667	-0.001292				16.8667	-0.002051				16.8667	-0.003542				16.8667	-0.001951				16.8667	-8.6e-05				16.8667	0.011358
16.8833	0.004741				16.8833	-0.001186				16.8833	-0.006207				16.8833	-0.00398				16.8833	-0.000913				16.8833	-0.00186				16.8833	-0.002978				16.8833	-0.001966				16.8833	1.1e-05				16.8833	0.010234
16.9	0.005064				16.9	-0.001494				16.9	-0.005454				16.9	-0.004145				16.9	6e-06				16.9	-0.001659				16.9	-0.002385				16.9	-0.001691				16.9	0.000468				16.9	0.010089
16.9167	0.003457				16.9167	-0.001252				16.9167	-0.004674				16.9167	-0.003649				16.9167	0.000803				16.9167	-0.00136				16.9167	-0.001757				16.9167	-0.001391				16.9167	4.4e-05				16.9167	0.010652
16.9333	0.00258				16.9333	-0.001529				16.9333	-0.003726				16.9333	-0.002944				16.9333	0.001182				16.9333	-0.001033				16.9333	-0.001533				16.9333	-0.001014				16.9333	0.000271				16.9333	0.008675
16.95	0.002013				16.95	-0.001997				16.95	-0.002768				16.95	-0.0022				16.95	0.001531				16.95	-0.000616				16.95	-0.001438				16.95	-0.000536				16.95	0.000377				16.95	0.004709
16.9667	0.001486				16.9667	-0.001664				16.9667	-0.00171				16.9667	-0.001355				16.9667	0.001689				16.9667	-0.000428				16.9667	-0.001153				16.9667	-4.8e-05				16.9667	0.000433				16.9667	-0.000677
16.9833	0.001049				16.9833	-0.000951				16.9833	-0.000502				16.9833	-0.00037				16.9833	0.001948				16.9833	-0.000491				16.9833	-0.000608				16.9833	0.00039				16.9833	0.000399				16.9833	-0.005214
17	0.000612				17	-9e-06				17	0.000447				17	0.000664				17	0.002757				17	-0.000783				17	-0.000113				17	0.000717				17	0.000626				17	-0.00977
17.0167	0.00019				17.0167	0.000231				17.0167	0.001205				17.0167	0.001264				17.0167	0.003002				17.0167	-0.000971				17.0167	0.000251				17.0167	0.001287				17.0167	0.001518				17.0167	-0.001986
17.0333	-0.000691				17.0333	0.000381				17.0333	0.001922				17.0333	0.001193				17.0333	0.003578				17.0333	-0.000859				17.0333	0.000473				17.0333	0.001585				17.0333	0.00178				17.0333	0.010906
17.05	-0.001923				17.05	0.000221				17.05	0.002219				17.05	0.000951				17.05	0.004525				17.05	-0.000497				17.05	0.000674				17.05	0.001543				17.05	0.001492				17.05	0.010058
17.0667	-0.002985				17.0667	0.000791				17.0667	0.002347				17.0667	0.000799				17.0667	0.005211				17.0667	-0.000266				17.0667	0.001026				17.0667	0.001151				17.0667	0.001134				17.0667	-0.00477
17.0833	-0.003687				17.0833	0.00099				17.0833	0.002554				17.0833	0.001187				17.0833	0.003818				17.0833	-4e-06				17.0833	0.001138				17.0833	0.000229				17.0833	0.001036				17.0833	-0.016008
17.1	-0.004178				17.1	0.00065				17.1	0.002841				17.1	0.001106				17.1	0.001554				17.1	0.000388				17.1	0.0011				17.1	-0.000723				17.1	0.001108				17.1	-0.031956
17.1167	-0.004359				17.1167	0.000574				17.1167	0.003232				17.1167	0.001294				17.1167	-0.000472				17.1167	0.000644				17.1167	0.000968				17.1167	-0.000486				17.1167	0.000749				17.1167	-0.034178
17.1333	-0.004341				17.1333	3.8e-05				17.1333	0.003643				17.1333	0.00158				17.1333	-0.001526				17.1333	0.00122				17.1333	0.001044				17.1333	-0.000421				17.1333	0.000291				17.1333	-0.028555
17.15	-0.004263				17.15	-0.000258				17.15	0.003874				17.15	0.001967				17.15	-0.00235				17.15	0.001587				17.15	0.001099				17.15	-0.000206				17.15	-9.8e-05				17.15	-0.025162
17.1667	-0.003885				17.1667	-0.000464				17.1667	0.004335				17.1667	0.002953				17.1667	-0.002684				17.1667	0.001853				17.1667	0.001015				17.1667	-0.000351				17.1667	-0.000326				17.1667	-0.019919
17.1833	-0.003157				17.1833	-0.00113				17.1833	0.004877				17.1833	0.00368				17.1833	-0.003898				17.1833	0.002159				17.1833	0.001031				17.1833	-0.001016				17.1833	-0.000495				17.1833	-0.017015
17.2	-0.002089				17.2	-0.000796				17.2	0.005318				17.2	0.003476				17.2	-0.004373				17.2	0.002095				17.2	0.001137				17.2	-0.002721				17.2	-0.000543				17.2	-0.009802
17.2167	-0.000966				17.2167	-0.001241				17.2167	0.005637				17.2167	0.003053				17.2167	-0.004281				17.2167	0.001684				17.2167	0.000873				17.2167	-0.005901				17.2167	-0.000231				17.2167	-0.002063
17.2333	0.000166				17.2333	-0.001847				17.2333	0.005508				17.2333	0.002868				17.2333	-0.003967				17.2333	0.001463				17.2333	0.000487				17.2333	-0.012382				17.2333	4.2e-05				17.2333	0.00379
17.25	0.000747				17.25	-0.002143				17.25	0.005109				17.25	0.002573				17.25	-0.001963				17.25	0.001182				17.25	0.000231				17.25	-0.020673				17.25	2.5e-05				17.25	0.005083
17.2667	0.000678				17.2667	-0.002598				17.2667	0.00471				17.2667	0.002138				17.2667	0.002641				17.2667	0.000781				17.2667	0.000155				17.2667	-0.007264				17.2667	-0.000163				17.2667	0.004855
17.2833	0.00053				17.2833	-0.003024				17.2833	0.004361				17.2833	0.001553				17.2833	0.002814				17.2833	0.00043				17.2833	-0.000112				17.2833	0.007536				17.2833	-0.00046				17.2833	0.004968
17.3	0.000431				17.3	-0.00333				17.3	0.004102				17.3	0.001048				17.3	0.003618				17.3	0.00034				17.3	-0.000228				17.3	0.011545				17.3	-0.000457				17.3	0.003781
17.3167	0.000266				17.3167	-0.004115				17.3167	0.003833				17.3167	4.6e-05				17.3167	0.003371				17.3167	0.000696				17.3167	-0.000481				17.3167	0.010865				17.3167	-0.000102				17.3167	0.002496
17.3333	0.00022				17.3333	-0.00458				17.3333	0.003767				17.3333	-0.001608				17.3333	0.002837				17.3333	0.000892				17.3333	-0.000537				17.3333	0.010486				17.3333	0.000444				17.3333	0.002775
17.35	-4.7e-05				17.35	-0.004805				17.35	0.00371				17.35	-0.003431				17.35	0.002723				17.35	0.000719				17.35	-0.000483				17.35	0.009876				17.35	0.001				17.35	0.001945
17.3667	-0.000303				17.3667	-0.00475				17.3667	0.003433				17.3667	-0.005125				17.3667	0.003709				17.3667	0.000685				17.3667	-0.000468				17.3667	0.008227				17.3667	0.001286				17.3667	-0.000646
17.3833	-0.00036				17.3833	-0.004676				17.3833	0.002927				17.3833	-0.005149				17.3833	0.003945				17.3833	0.000612				17.3833	-0.000524				17.3833	0.006618				17.3833	0.001342				17.3833	-0.002187
17.4	-0.000196				17.4	-0.004271				17.4	0.00244				17.4	-0.005883				17.4	0.003921				17.4	0.000418				17.4	-0.00064				17.4	0.005268				17.4	0.001198				17.4	-0.002847
17.4167	-7e-05				17.4167	-0.003776				17.4167	0.001884				17.4167	-0.007399				17.4167	0.003735				17.4167	5.3e-05				17.4167	-0.000611				17.4167	0.004389				17.4167	0.000708				17.4167	-0.004094
17.4333	0.000275				17.4333	-0.003302				17.4333	0.00112				17.4333	-0.008838				17.4333	0.003712				17.4333	0.000289				17.4333	-0.000704				17.4333	0.00337				17.4333	0.000298				17.4333	-0.004215
17.45	0.000589				17.45	-0.002607				17.45	0.000106				17.45	-0.010447				17.45	0.004719				17.45	4.5e-05				17.45	-0.000637				17.45	0.002671				17.45	-1e-06				17.45	-0.004377
17.4667	0.000843				17.4667	-0.001932				17.4667	-0.000909				17.4667	-0.013006				17.4667	0.007776				17.4667	0.000131				17.4667	-2.1e-05				17.4667	0.002123				17.4667	-0.000251				17.4667	-0.005688
17.4833	0.000468				17.4833	-0.000997				17.4833	-0.001373				17.4833	-0.016295				17.4833	0.006154				17.4833	0.000327				17.4833	0.000356				17.4833	0.001444				17.4833	-0.00034				17.4833	-0.00562
17.5	-0.000118				17.5	0.000147				17.5	-0.001627				17.5	-0.021104				17.5	-0.002119				17.5	0.000303				17.5	0.000513				17.5	0.000866				17.5	-0.00049				17.5	-0.005041
17.5167	-0.000752				17.5167	0.001561				17.5167	-0.002145				17.5167	-0.028531				17.5167	-0.002735				17.5167	0.000499				17.5167	0.000618				17.5167	0.000301				17.5167	-0.000675				17.5167	-0.004541
17.5333	-0.001518				17.5333	0.002805				17.5333	-0.002571				17.5333	-0.0166				17.5333	-0.000158				17.5333	0.000865				17.5333	0.000661				17.5333	-0.000514				17.5333	-0.00072				17.5333	-0.002626
17.55	-0.002245				17.55	0.00314				17.55	-0.002758				17.55	0.00848				17.55	0.000659				17.55	0.000801				17.55	0.000864				17.55	-0.000699				17.55	-0.000505				17.55	-0.00178
17.5667	-0.002721				17.5667	0.003935				17.5667	-0.002985				17.5667	0.016861				17.5667	0.001225				17.5667	0.000327				17.5667	0.002117				17.5667	-0.001513				17.5667	-0.000129				17.5667	-0.002594
17.5833	-0.002698				17.5833	0.004619				17.5833	-0.003012				17.5833	0.032051				17.5833	0.000762				17.5833	0.000423				17.5833	0.0032				17.5833	-0.001918				17.5833	0.000326				17.5833	-0.001738
17.6	-0.002524				17.6	0.005554				17.6	-0.003089				17.6	0.043942				17.6	-4.1e-05				17.6	0.00062				17.6	0.004273				17.6	-0.001663				17.6	0.000731				17.6	0.000308
17.6167	-0.002698				17.6167	0.006734				17.6167	-0.00312				17.6167	0.018407				17.6167	-0.000483				17.6167	0.000625				17.6167	0.000836				17.6167	-0.001703				17.6167	0.001061				17.6167	0.001792
17.6333	-0.002955				17.6333	0.008017				17.6333	-0.003231				17.6333	0.006672				17.6333	-0.000374				17.6333	0.000451				17.6333	-0.005183				17.6333	-0.001813				17.6333	0.000781				17.6333	0.001184
17.65	-0.003042				17.65	0.00884				17.65	-0.003532				17.65	0.002498				17.65	-0.000275				17.65	-0.000223				17.65	-0.005062				17.65	-0.002094				17.65	0.000301				17.65	0.001626
17.6667	-0.002868				17.6667	0.009214				17.6667	-0.003153				17.6667	0.001983				17.6667	-0.000216				17.6667	-0.000357				17.6667	-0.002941				17.6667	-0.002194				17.6667	-0.000419				17.6667	0.001468
17.6833	-0.002335				17.6833	0.008177				17.6833	-0.003085				17.6833	0.002328				17.6833	-0.000107				17.6833	-0.000331				17.6833	-0.00213				17.6833	-0.002384				17.6833	-0.001158				17.6833	0.00208
17.7	-0.001872				17.7	0.00623				17.7	-0.002666				17.7	0.002514				17.7	-4.7e-05				17.7	-0.000535				17.7	-0.002019				17.7	-0.002595				17.7	-0.001708				17.7	0.001513
17.7167	-0.001409				17.7167	0.004841				17.7167	-0.002203				17.7167	0.001588				17.7167	-0.000303				17.7167	-0.000591				17.7167	-0.001546				17.7167	-0.002586				17.7167	-0.002063				17.7167	0.001881
17.7333	-0.000849				17.7333	0.004465				17.7333	-0.001432				17.7333	0.001752				17.7333	-0.000469				17.7333	-0.000687				17.7333	-0.001105				17.7333	-0.002498				17.7333	-0.002048				17.7333	0.002949
17.75	-0.000209				17.75	0.003809				17.75	-0.00074				17.75	0.001477				17.75	-0.000666				17.75	-0.000902				17.75	-0.000664				17.75	-0.002209				17.75	-0.001742				17.75	0.003938
17.7667	0.000272				17.7667	0.001934				17.7667	-2.8e-05				17.7667	0.001832				17.7667	-0.001162				17.7667	-0.001268				17.7667	-6.3e-05				17.7667	-0.001961				17.7667	-0.001356				17.7667	0.005167
17.7833	0.000592				17.7833	0.000738				17.7833	0.000614				17.7833	0.001627				17.7833	-0.001768				17.7833	-0.001673				17.7833	0.000239				17.7833	-0.001983				17.7833	-0.001041				17.7833	0.004646
17.8	0.000672				17.8	0.001522				17.8	0.001266				17.8	0.000671				17.8	-0.002104				17.8	-0.001779				17.8	6e-05				17.8	-0.001945				17.8	-0.000745				17.8	0.004994
17.8167	0.001162				17.8167	0.001491				17.8167	0.001594				17.8167	0.001496				17.8167	-0.00223				17.8167	-0.001706				17.8167	-0.00035				17.8167	-0.001716				17.8167	-0.000422				17.8167	0.00566
17.8333	0.001601				17.8333	0.000393				17.8333	0.001461				17.8333	0.003031				17.8333	-0.002197				17.8333	-0.001493				17.8333	-0.000673				17.8333	-0.001748				17.8333	-7.7e-05				17.8333	0.007918
17.85	0.001611				17.85	-0.001036				17.85	0.001099				17.85	-0.001304				17.85	-0.001905				17.85	-0.001249				17.85	-0.000685				17.85	-0.00167				17.85	0.000257				17.85	0.010106
17.8667	0.00182				17.8667	-0.002014				17.8667	0.000847				17.8667	-0.027379				17.8667	-0.001972				17.8667	-0.000976				17.8667	-0.000567				17.8667	-0.001783				17.8667	0.000701				17.8667	0.011404
17.8833	0.002189				17.8833	-0.002962				17.8833	0.000844				17.8833	-0.023164				17.8833	-0.00222				17.8833	-0.000753				17.8833	-0.001				17.8833	-0.002155				17.8833	0.000875				17.8833	0.014233
17.9	0.002388				17.9	-0.003071				17.9	0.000722				17.9	-0.005769				17.9	-0.002687				17.9	-0.000689				17.9	-0.002082				17.9	-0.002527				17.9	0.00108				17.9	0.016141
17.9167	0.002465				17.9167	-0.002671				17.9167	0.000608				17.9167	-0.005687				17.9167	-0.003204				17.9167	-0.000175				17.9167	-0.004397				17.9167	-0.002662				17.9167	0.000996				17.9167	0.018338
17.9333	0.002603				17.9333	-0.003149				17.9333	0.000413				17.9333	0.005144				17.9333	-0.002405				17.9333	0.000241				17.9333	-0.005764				17.9333	-0.002798				17.9333	0.000774				17.9333	0.020679
17.95	0.00308				17.95	-0.003468				17.95	7.9e-05				17.95	0.021556				17.95	-0.002175				17.95	0.000687				17.95	-0.007001				17.95	-0.002504				17.95	0.000482				17.95	0.020019
17.9667	0.003167				17.9667	-0.003587				17.9667	-0.000216				17.9667	0.007517				17.9667	-0.002325				17.9667	0.001013				17.9667	-0.008798				17.9667	-0.00212				17.9667	0.0005				17.9667	0.01099
17.9833	0.002825				17.9833	-0.003566				17.9833	-0.00054				17.9833	-0.008972				17.9833	-0.002826				17.9833	0.001259				17.9833	-0.008884				17.9833	-0.001685				17.9833	0.000417				17.9833	-0.00133
18	0.001862				18	-0.002834				18	-0.000925				18	-0.01062				18	-0.002836				18	0.001665				18	-0.009081				18	-0.001091				18	0.000495				18	-0.005909
18.0167	0.000811				18.0167	-0.002284				18.0167	-0.00127				18.0167	-0.006055				18.0167	-0.002949				18.0167	0.002046				18.0167	-0.003494				18.0167	-0.000688				18.0167	0.000538				18.0167	-0.003289
18.0333	-0.000219				18.0333	-0.002114				18.0333	-0.001717				18.0333	-0.001509				18.0333	-0.002717				18.0333	0.002309				18.0333	0.001853				18.0333	-0.000594				18.0333	0.000943				18.0333	-0.004559
18.05	-0.0013				18.05	-0.002295				18.05	-0.001753				18.05	-0.001373				18.05	-0.002104				18.05	0.002182				18.05	0.00365				18.05	-0.0007				18.05	0.001288				18.05	-0.006259
18.0667	-0.002351				18.0667	-0.002505				18.0667	-0.001769				18.0667	-0.002067				18.0667	-0.001712				18.0667	0.001885				18.0667	0.002648				18.0667	-0.001046				18.0667	0.001483				18.0667	-0.007258
18.0833	-0.003422				18.0833	-0.002385				18.0833	-0.001715				18.0833	-0.00209				18.0833	-0.001559				18.0833	0.002108				18.0833	0.002125				18.0833	-0.000932				18.0833	0.001478				18.0833	-0.007568
18.1	-0.004543				18.1	-0.002035				18.1	-0.001611				18.1	-0.002224				18.1	-0.001937				18.1	0.001612				18.1	0.001832				18.1	-0.000598				18.1	0.001273				18.1	-0.007908
18.1167	-0.005441				18.1167	-0.001129				18.1167	-0.001206				18.1167	-0.001313				18.1167	-0.001965				18.1167	0.00127				18.1167	0.002119				18.1167	-0.000171				18.1167	0.001184				18.1167	-0.007762
18.1333	-0.006198				18.1333	-0.000454				18.1333	-0.000871				18.1333	-0.000209				18.1333	-0.002106				18.1333	0.001372				18.1333	0.002319				18.1333	-0.00011				18.1333	0.000987				18.1333	-0.008381
18.15	-0.006786				18.15	-0.000369				18.15	-0.000566				18.15	0.000835				18.15	-0.002098				18.15	0.001403				18.15	0.002609				18.15	-0.000359				18.15	0.0006				18.15	-0.00724
18.1667	-0.006854				18.1667	-0.000574				18.1667	-0.000351				18.1667	0.001669				18.1667	-0.00138				18.1667	0.001224				18.1667	0.00293				18.1667	-9.8e-05				18.1667	0.000173				18.1667	-0.007349
18.1833	-0.006302				18.1833	-0.000348				18.1833	-0.000176				18.1833	0.001973				18.1833	-0.000912				18.1833	0.001405				18.1833	0.00306				18.1833	0.000723				18.1833	-0.000173				18.1833	-0.007068
18.2	-0.00551				18.2	-0.000213				18.2	8.9e-05				18.2	0.002607				18.2	0.000116				18.2	0.001136				18.2	0.00296				18.2	0.001164				18.2	-0.00102				18.2	-0.006766
18.2167	-0.004494				18.2167	-5.1e-05				18.2167	0.00028				18.2167	0.002611				18.2167	4.2e-05				18.2167	0.000689				18.2167	0.00307				18.2167	0.000805				18.2167	-0.001592				18.2167	-0.006456
18.2333	-0.002776				18.2333	0.000131				18.2333	0.000552				18.2333	0.002079				18.2333	0.000164				18.2333	0.000574				18.2333	0.003637				18.2333	0.000192				18.2333	-0.002242				18.2333	-0.006073
18.25	-0.001109				18.25	0.000564				18.25	0.000784				18.25	0.001897				18.25	0.000756				18.25	0.000579				18.25	0.004445				18.25	-0.000272				18.25	-0.002462				18.25	-0.005009
18.2667	0.000149				18.2667	0.000996				18.2667	0.001096				18.2667	0.001935				18.2667	0.003148				18.2667	0.000313				18.2667	0.005032				18.2667	-0.000165				18.2667	-0.002422				18.2667	-0.007596
18.2833	0.001036				18.2833	0.000818				18.2833	0.001489				18.2833	0.002253				18.2833	0.00601				18.2833	-0.000142				18.2833	0.005759				18.2833	0.000811				18.2833	-0.002042				18.2833	-0.012412
18.3	0.001684				18.3	0.00095				18.3	0.001751				18.3	0.002942				18.3	0.011892				18.3	-0.000597				18.3	0.006136				18.3	0.002978				18.3	-0.001282				18.3	-0.011809
18.3167	0.002865				18.3167	0.001481				18.3167	0.001844				18.3167	0.00352				18.3167	0.009548				18.3167	-0.000906				18.3167	0.006795				18.3167	0.00513				18.3167	-0.000377				18.3167	-0.010614
18.3333	0.004022				18.3333	0.001262				18.3333	0.001899				18.3333	0.003714				18.3333	-0.003159				18.3333	-0.001204				18.3333	0.007472				18.3333	0.006039				18.3333	0.000611				18.3333	-0.006875
18.35	0.005449				18.35	0.000852				18.35	0.002014				18.35	0.003939				18.35	-0.003876				18.35	-0.001581				18.35	0.00819				18.35	0.007049				18.35	0.001729				18.35	-0.005527
18.3667	0.007525				18.3667	0.000843				18.3667	0.002309				18.3667	0.004473				18.3667	-0.003073				18.3667	-0.001709				18.3667	0.010058				18.3667	0.007228				18.3667	0.002277				18.3667	-0.003039
18.3833	0.006432				18.3833	0.000424				18.3833	0.002304				18.3833	0.004777				18.3833	-0.00254				18.3833	-0.001497				18.3833	0.014296				18.3833	0.006858				18.3833	0.002495				18.3833	0.00175
18.4	0.007479				18.4	0.000165				18.4	0.00198				18.4	0.004411				18.4	-0.002057				18.4	-0.001315				18.4	0.015473				18.4	0.007067				18.4	0.002853				18.4	0.004708
18.4167	0.010624				18.4167	0.000614				18.4167	0.001417				18.4167	0.003568				18.4167	-0.00158				18.4167	-0.001341				18.4167	-0.001262				18.4167	0.007487				18.4167	0.003438				18.4167	0.008418
18.4333	0.013238				18.4333	0.000513				18.4333	0.001237				18.4333	0.003582				18.4333	-0.001035				18.4333	-0.001217				18.4333	-0.012239				18.4333	0.009177				18.4333	0.004176				18.4333	0.012373
18.45	0.013491				18.45	0.001141				18.45	0.001396				18.45	0.003805				18.45	-0.000451				18.45	-0.001223				18.45	-0.007435				18.45	0.009957				18.45	0.006104				18.45	0.013659
18.4667	0.008305				18.4667	0.00222				18.4667	0.001236				18.4667	0.003948				18.4667	-5.6e-05				18.4667	-0.001829				18.4667	0.008738				18.4667	0.008307				18.4667	0.009012				18.4667	0.012754
18.4833	-0.000282				18.4833	0.002199				18.4833	0.000995				18.4833	0.003971				18.4833	0.000578				18.4833	-0.001865				18.4833	0.018141				18.4833	0.005716				18.4833	0.012189				18.4833	0.00116
18.5	-0.008279				18.5	-0.000242				18.5	0.001104				18.5	0.003265				18.5	0.000973				18.5	-0.001821				18.5	0.021045				18.5	0.003986				18.5	0.014297				18.5	-0.015995
18.5167	-0.015658				18.5167	0.003623				18.5167	0.003814				18.5167	0.001614				18.5167	0.002613				18.5167	-0.002546				18.5167	0.020051				18.5167	0.004868				18.5167	0.014659				18.5167	-0.019963
18.5333	-0.019789				18.5333	0.006868				18.5333	0.004105				18.5333	0.00054				18.5333	0.004982				18.5333	0.001478				18.5333	0.019953				18.5333	0.004548				18.5333	0.006362				18.5333	-0.021603
18.55	-0.031331				18.55	-0.008218				18.55	-0.007154				18.55	-0.028084				18.55	-0.00444				18.55	-0.006408				18.55	0.013376				18.55	-0.008742				18.55	-0.015284				18.55	-0.022063
18.5667	-0.045312				18.5667	-0.024993				18.5667	-0.020953				18.5667	-0.045689				18.5667	-0.031781				18.5667	-0.039414				18.5667	-0.008731				18.5667	-0.045652				18.5667	-0.060511				18.5667	-0.026084
18.5833	-0.056504				18.5833	-0.045398				18.5833	-0.036632				18.5833	-0.060273				18.5833	-0.058233				18.5833	-0.08831				18.5833	-0.034099				18.5833	-0.100233				18.5833	-0.121477				18.5833	-0.061754
18.6	-0.063065				18.6	-0.069454				18.6	-0.056231				18.6	-0.079827				18.6	-0.088194				18.6	-0.143546				18.6	-0.061196				18.6	-0.169683				18.6	-0.183374				18.6	-0.119304
18.6167	-0.066478				18.6167	-0.091665				18.6167	-0.073664				18.6167	-0.101013				18.6167	-0.103787				18.6167	-0.194402				18.6167	-0.091743				18.6167	-0.248435				18.6167	-0.244183				18.6167	-0.16513
18.6333	-0.068853				18.6333	-0.104007				18.6333	-0.084995				18.6333	-0.115044				18.6333	-0.117191				18.6333	-0.226639				18.6333	-0.127846				18.6333	-0.315871				18.6333	-0.281471				18.6333	-0.192926
18.65	-0.072859				18.65	-0.10402				18.65	-0.087407				18.65	-0.126886				18.65	-0.130825				18.65	-0.247186				18.65	-0.160658				18.65	-0.352066				18.65	-0.300858				18.65	-0.184822
18.6667	-0.074095				18.6667	-0.104702				18.6667	-0.084828				18.6667	-0.130457				18.6667	-0.134929				18.6667	-0.253323				18.6667	-0.19186				18.6667	-0.358642				18.6667	-0.302476				18.6667	-0.171268
18.6833	-0.075741				18.6833	-0.098134				18.6833	-0.07947				18.6833	-0.128278				18.6833	-0.131253				18.6833	-0.2454				18.6833	-0.209753				18.6833	-0.339748				18.6833	-0.302374				18.6833	-0.152124
18.7	-0.074346				18.7	-0.084436				18.7	-0.073211				18.7	-0.115829				18.7	-0.122488				18.7	-0.225647				18.7	-0.209635				18.7	-0.305674				18.7	-0.287652				18.7	-0.12538
18.7167	-0.071242				18.7167	-0.069917				18.7167	-0.06895				18.7167	-0.09736				18.7167	-0.11334				18.7167	-0.198876				18.7167	-0.19551				18.7167	-0.273745				18.7167	-0.264238				18.7167	-0.100352
18.7333	-0.068711				18.7333	-0.057659				18.7333	-0.066437				18.7333	-0.080667				18.7333	-0.100083				18.7333	-0.177385				18.7333	-0.177772				18.7333	-0.244213				18.7333	-0.242445				18.7333	-0.081693
18.75	-0.064721				18.75	-0.052481				18.75	-0.062255				18.75	-0.063605				18.75	-0.086216				18.75	-0.155515				18.75	-0.155724				18.75	-0.21719				18.75	-0.220491				18.75	-0.065155
18.7667	-0.06022				18.7667	-0.046483				18.7667	-0.055673				18.7667	-0.053222				18.7667	-0.07				18.7667	-0.138414				18.7667	-0.141185				18.7667	-0.190917				18.7667	-0.196787				18.7667	-0.050676
18.7833	-0.05594				18.7833	-0.043305				18.7833	-0.049991				18.7833	-0.044909				18.7833	-0.057703				18.7833	-0.121573				18.7833	-0.123997				18.7833	-0.163695				18.7833	-0.175154				18.7833	-0.037668
18.8	-0.0518				18.8	-0.041357				18.8	-0.045779				18.8	-0.037547				18.8	-0.053026				18.8	-0.106652				18.8	-0.110539				18.8	-0.142252				18.8	-0.1499				18.8	-0.030139
18.8167	-0.048077				18.8167	-0.03865				18.8167	-0.042197				18.8167	-0.032322				18.8167	-0.050474				18.8167	-0.096004				18.8167	-0.095565				18.8167	-0.118629				18.8167	-0.117541				18.8167	-0.028209
18.8333	-0.04469				18.8333	-0.036215				18.8333	-0.036655				18.8333	-0.029695				18.8333	-0.038433				18.8333	-0.086087				18.8333	-0.085801				18.8333	-0.100094				18.8333	-0.104344				18.8333	-0.024526
18.85	-0.040913				18.85	-0.033759				18.85	-0.031363				18.85	-0.027037				18.85	-0.031822				18.85	-0.07881				18.85	-0.080366				18.85	-0.086419				18.85	-0.095186				18.85	-0.020812
18.8667	-0.038106				18.8667	-0.030834				18.8667	-0.027912				18.8667	-0.02439				18.8667	-0.029742				18.8667	-0.071202				18.8667	-0.074882				18.8667	-0.078474				18.8667	-0.085418				18.8667	-0.019059
18.8833	-0.035519				18.8833	-0.028669				18.8833	-0.0239				18.8833	-0.022033				18.8833	-0.020121				18.8833	-0.063025				18.8833	-0.063677				18.8833	-0.073719				18.8833	-0.07715				18.8833	-0.017396
18.9	-0.033012				18.9	-0.026423				18.9	-0.020278				18.9	-0.020766				18.9	-0.0165				18.9	-0.057608				18.9	-0.059503				18.9	-0.068624				18.9	-0.070752				18.9	-0.016173
18.9167	-0.030811				18.9167	-0.024621				18.9167	-0.01736				18.9167	-0.018714				18.9167	-0.014801				18.9167	-0.050004				18.9167	-0.055635				18.9167	-0.060552				18.9167	-0.063775				18.9167	-0.014579
18.9333	-0.028617				18.9333	-0.022971				18.9333	-0.014832				18.9333	-0.016231				18.9333	-0.013902				18.9333	-0.042321				18.9333	-0.046428				18.9333	-0.054461				18.9333	-0.05723				18.9333	-0.012332
18.95	-0.026443				18.95	-0.021411				18.95	-0.012565				18.95	-0.013809				18.95	-0.012813				18.95	-0.030998				18.95	-0.038862				18.95	-0.04885				18.95	-0.051055				18.95	-0.010534
18.9667	-0.024129				18.9667	-0.019841				18.9667	-0.010627				18.9667	-0.011496				18.9667	-0.012155				18.9667	-0.026816				18.9667	-0.036085				18.9667	-0.043298				18.9667	-0.04415				18.9667	-0.008316
18.9833	-0.021905				18.9833	-0.017931				18.9833	-0.00888				18.9833	-0.009624				18.9833	-0.011526				18.9833	-0.025373				18.9833	-0.033049				18.9833	-0.039467				18.9833	-0.039435				18.9833	-0.006698
19	-0.019661				19	-0.015751				19	-0.007492				19	-0.008451				19	-0.005037				19	-0.02327				19	-0.030092				19	-0.036306				19	-0.03591				19	-0.00593
19.0167	-0.016941				19.0167	-0.014176				19.0167	-0.006602				19.0167	-0.007832				19.0167	0.007112				19.0167	-0.020332				19.0167	-0.026994				19.0167	-0.033261				19.0167	-0.033122				19.0167	-0.003904
19.0333	-0.01446				19.0333	-0.013514				19.0333	-0.006172				19.0333	-0.006993				19.0333	0.019472				19.0333	-0.017295				19.0333	-0.02422				19.0333	-0.030179				19.0333	-0.031037				19.0333	-0.002651
19.05	-0.012448				19.05	-0.012452				19.05	-0.005893				19.05	-0.006375				19.05	0.016252				19.05	-0.014627				19.05	-0.022166				19.05	-0.027087				19.05	-0.028322				19.05	-0.001489
19.0667	-0.010827				19.0667	-0.01126				19.0667	-0.005544				19.0667	-0.005706				19.0667	0.004232				19.0667	-0.01201				19.0667	-0.020552				19.0667	-0.024686				19.0667	-0.025177				19.0667	-0.000496
19.0833	-0.008875				19.0833	-0.010728				19.0833	-0.005225				19.0833	-0.004847				19.0833	-0.001288				19.0833	-0.009193				19.0833	-0.019188				19.0833	-0.022324				19.0833	-0.022423				19.0833	0.000607
19.1	-0.007504				19.1	-0.009786				19.1	-0.004945				19.1	-0.005709				19.1	-0.004678				19.1	-0.007116				19.1	-0.017474				19.1	-0.019922				19.1	-0.019968				19.1	0.001249
19.1167	-0.006814				19.1167	-0.008971				19.1167	-0.004596				19.1167	-0.005971				19.1167	-0.005415				19.1167	-0.006104				19.1167	-0.01591				19.1167	-0.01782				19.1167	-0.017655				19.1167	0.001149
19.1333	-0.005925				19.1333	-0.00836				19.1333	-0.004199				19.1333	-0.005476				19.1333	-0.00402				19.1333	-0.004424				19.1333	-0.014453				19.1333	-0.016153				19.1333	-0.015518				19.1333	0.001837
19.15	-0.006706				19.15	-0.007499				19.15	-0.003742				19.15	-0.00509				19.15	-0.002706				19.15	-0.003024				19.15	-0.012615				19.15	-0.014977				19.15	-0.01374				19.15	0.002714
19.1667	-0.006446				19.1667	-0.006968				19.1667	-0.003365				19.1667	-0.004605				19.1667	-0.002651				19.1667	-0.002533				19.1667	-0.011078				19.1667	-0.014301				19.1667	-0.012313				19.1667	0.003442
19.1833	-0.005897				19.1833	-0.005907				19.1833	-0.003088				19.1833	-0.0041				19.1833	-0.002947				19.1833	-0.002133				19.1833	-0.00988				19.1833	-0.013225				19.1833	-0.010875				19.1833	0.004119
19.2	-0.005418				19.2	-0.004906				19.2	-0.003051				19.2	-0.003384				19.2	-0.002553				19.2	-0.001063				19.2	-0.008903				19.2	-0.012029				19.2	-0.009758				19.2	0.004297
19.2167	-0.003838				19.2167	-0.004225				19.2167	-0.002977				19.2167	-0.002587				19.2167	-0.001662				19.2167	-0.000519				19.2167	-0.008207				19.2167	-0.010575				19.2167	-0.008858				19.2167	0.003909
19.2333	-0.00153				19.2333	-0.003697				19.2333	-0.002866				19.2333	-0.001904				19.2333	-0.001219				19.2333	-0.000466				19.2333	-0.007471				19.2333	-0.00931				19.2333	-0.008045				19.2333	0.004192
19.25	-0.000223				19.25	-0.00368				19.25	-0.002425				19.25	-0.001731				19.25	-0.001027				19.25	-7.4e-05				19.25	-0.006874				19.25	-0.008075				19.25	-0.007412				19.25	0.003605
19.2667	-0.000445				19.2667	-0.003313				19.2667	-0.001994				19.2667	-0.002129				19.2667	-0.000554				19.2667	0.000168				19.2667	-0.006468				19.2667	-0.006931				19.2667	-0.006829				19.2667	0.003487
19.2833	0.000133				19.2833	-0.003205				19.2833	-0.001773				19.2833	-0.002866				19.2833	-0.000462				19.2833	0.000361				19.2833	-0.005681				19.2833	-0.005846				19.2833	-0.006256				19.2833	0.00341
19.3	0.00055				19.3	-0.002738				19.3	-0.001582				19.3	-0.003283				19.3	-0.000249				19.3	0.000343				19.3	-0.004775				19.3	-0.004941				19.3	-0.005553				19.3	0.003872
19.3167	0.000921				19.3167	-0.00241				19.3167	-0.001446				19.3167	-0.002984				19.3167	-0.000277				19.3167	-8.2e-05				19.3167	-0.004037				19.3167	-0.004227				19.3167	-0.004759				19.3167	0.003785
19.3333	0.000657				19.3333	-0.002677				19.3333	-0.001234				19.3333	-0.002351				19.3333	-0.000362				19.3333	-0.000549				19.3333	-0.003241				19.3333	-0.003785				19.3333	-0.003673				19.3333	0.00307
19.35	3e-06				19.35	-0.002123				19.35	-0.001041				19.35	-0.002098				19.35	-0.000438				19.35	-0.000885				19.35	-0.002895				19.35	-0.003402				19.35	-0.002476				19.35	0.003115
19.3667	-0.00067				19.3667	-0.00168				19.3667	-0.000799				19.3667	-0.001995				19.3667	-0.000653				19.3667	-0.001082				19.3667	-0.0023				19.3667	-0.00319				19.3667	-0.001599				19.3667	0.0034
19.3833	-0.001404				19.3833	-0.001817				19.3833	-0.000596				19.3833	-0.001353				19.3833	-0.000779				19.3833	-0.001229				19.3833	-0.002064				19.3833	-0.003158				19.3833	-0.000623				19.3833	0.001955
19.4	-0.002208				19.4	-0.002173				19.4	-0.000494				19.4	-0.00027				19.4	-0.000414				19.4	-0.001146				19.4	-0.001798				19.4	-0.002945				19.4	0.000234				19.4	0.00164
19.4167	-0.003106				19.4167	-0.001874				19.4167	-0.000265				19.4167	0.001008				19.4167	-6.6e-05				19.4167	-0.00104				19.4167	-0.00147				19.4167	-0.002722				19.4167	0.000838				19.4167	-5.5e-05
19.4333	-0.00342				19.4333	-0.001758				19.4333	1e-05				19.4333	0.001179				19.4333	5.6e-05				19.4333	-0.000776				19.4333	-0.001184				19.4333	-0.002032				19.4333	0.001316				19.4333	-0.001838
19.45	-0.002674				19.45	-0.001432				19.45	6.5e-05				19.45	0.00165				19.45	-7.3e-05				19.45	-0.000933				19.45	-0.001048				19.45	-0.001131				19.45	0.001755				19.45	-0.000771
19.4667	-0.001228				19.4667	-0.000917				19.4667	-3e-05				19.4667	0.001671				19.4667	-8.1e-05				19.4667	-0.000769				19.4667	-0.000862				19.4667	-0.00017				19.4667	0.002083				19.4667	-0.001975
19.4833	-2e-06				19.4833	-0.000361				19.4833	-7.5e-05				19.4833	0.001222				19.4833	0.00062				19.4833	-0.000485				19.4833	-0.000626				19.4833	0.000421				19.4833	0.001952				19.4833	-0.000968
19.5	0.000853				19.5	-0.000495				19.5	-2e-05				19.5	0.000893				19.5	0.001202				19.5	-0.000272				19.5	-0.00033				19.5	0.000592				19.5	0.00194				19.5	0.000569
19.5167	0.001311				19.5167	-0.000884				19.5167	-3.7e-05				19.5167	0.000737				19.5167	0.001282				19.5167	0.000326				19.5167	0.000133				19.5167	0.00053				19.5167	0.001884				19.5167	-4.7e-05
19.5333	0.00172				19.5333	-0.000484				19.5333	9.3e-05				19.5333	0.000445				19.5333	0.001366				19.5333	0.000361				19.5333	0.000256				19.5333	0.000578				19.5333	0.001514				19.5333	-0.000612
19.55	0.00176				19.55	-0.000155				19.55	8.3e-05				19.55	0.000833				19.55	0.001541				19.55	0.000457				19.55	0.000518				19.55	0.000395				19.55	0.000924				19.55	0.001053
19.5667	0.00122				19.5667	0.000455				19.5667	9.3e-05				19.5667	0.001261				19.5667	0.001565				19.5667	0.000753				19.5667	0.000911				19.5667	-0.000377				19.5667	0.000594				19.5667	0.001038
19.5833	0.000509				19.5833	0.000864				19.5833	-0.000117				19.5833	0.000809				19.5833	0.00175				19.5833	0.000759				19.5833	0.000863				19.5833	-0.00103				19.5833	0.000444				19.5833	0.002023
19.6	-0.000131				19.6	0.001614				19.6	-0.000547				19.6	0.000527				19.6	0.002284				19.6	0.000385				19.6	0.000816				19.6	-0.001112				19.6	0.000174				19.6	0.003069
19.6167	-0.000584				19.6167	0.001979				19.6167	-0.000776				19.6167	0.000387				19.6167	0.003159				19.6167	0.000376				19.6167	0.000681				19.6167	-0.00202				19.6167	-9.6e-05				19.6167	0.004967
19.6333	-0.000966				19.6333	0.002126				19.6333	-0.001018				19.6333	1.8e-05				19.6333	0.003689				19.6333	0.000736				19.6333	0.000417				19.6333	-0.002127				19.6333	-0.000289				19.6333	0.007096
19.65	-0.001578				19.65	0.002802				19.65	-0.00124				19.65	-0.000871				19.65	0.003579				19.65	0.001156				19.65	0.000434				19.65	-0.002034				19.65	-0.000661				19.65	0.008266
19.6667	-0.00203				19.6667	0.003609				19.6667	-0.001312				19.6667	-0.001429				19.6667	0.00332				19.6667	0.001286				19.6667	0.00049				19.6667	-0.001941				19.6667	-0.001174				19.6667	0.008955
19.6833	-0.002352				19.6833	0.003405				19.6833	-0.001024				19.6833	-0.002498				19.6833	0.00276				19.6833	0.001027				19.6833	0.000536				19.6833	-0.002018				19.6833	-0.001767				19.6833	0.008265
19.7	-0.002613				19.7	0.002122				19.7	-0.000426				19.7	-0.003227				19.7	0.00257				19.7	0.000727				19.7	0.000472				19.7	-0.002964				19.7	-0.00213				19.7	0.007305
19.7167	-0.002961				19.7167	0.001431				19.7167	1.5e-05				19.7167	-0.003797				19.7167	0.002438				19.7167	0.000453				19.7167	0.000705				19.7167	-0.004336				19.7167	-0.002468				19.7167	0.007024
19.7333	-0.002959				19.7333	0.001443				19.7333	0.000145				19.7333	-0.004326				19.7333	0.00213				19.7333	0.000148				19.7333	0.00087				19.7333	-0.003385				19.7333	-0.002908				19.7333	0.006602
19.75	-0.002697				19.75	0.001646				19.75	-4e-06				19.75	-0.003505				19.75	0.001962				19.75	-0.000157				19.75	0.000895				19.75	-0.002573				19.75	-0.003368				19.75	0.00761
19.7667	-0.002435				19.7667	0.001208				19.7667	-6.4e-05				19.7667	-0.002494				19.7667	0.001484				19.7667	-0.000172				19.7667	0.00096				19.7667	-0.001892				19.7667	-0.003888				19.7667	0.007648
19.7833	-0.002173				19.7833	0.00035				19.7833	8.6e-05				19.7833	-0.001953				19.7833	0.000886				19.7833	-0.000327				19.7833	0.000835				19.7833	-0.001011				19.7833	-0.004138				19.7833	0.005386
19.8	-0.002261				19.8	0.000723				19.8	0.000546				19.8	-0.001672				19.8	0.000668				19.8	-0.000483				19.8	0.00074				19.8	0.000321				19.8	-0.004059				19.8	0.003095
19.8167	-0.002504				19.8167	0.00104				19.8167	0.000854				19.8167	-0.00136				19.8167	0.000288				19.8167	-0.000802				19.8167	0.000236				19.8167	0.000913				19.8167	-0.003325				19.8167	0.000535
19.8333	-0.002596				19.8333	0.001261				19.8333	0.000852				19.8333	-0.001476				19.8333	-0.000189				19.8333	-0.001174				19.8333	0.000123				19.8333	0.001171				19.8333	-0.002351				19.8333	-0.001174
19.85	-0.002239				19.85	0.001193				19.85	0.000869				19.85	-0.002432				19.85	-0.000486				19.85	-0.001375				19.85	-0.000509				19.85	0.00138				19.85	-0.001507				19.85	-0.001884
19.8667	-0.001661				19.8667	0.001144				19.8667	0.000827				19.8667	-0.002889				19.8667	-0.000833				19.8667	-0.001276				19.8667	-0.000422				19.8667	0.001519				19.8667	-0.000462				19.8667	-0.003263
19.8833	-0.001054				19.8833	0.001806				19.8833	0.001035				19.8833	-0.002375				19.8833	-0.00155				19.8833	-0.001198				19.8833	-0.000324				19.8833	0.002208				19.8833	0.000812				19.8833	-0.005612
19.9	-0.000466				19.9	0.002177				19.9	0.001202				19.9	-0.002151				19.9	-0.001928				19.9	-0.001099				19.9	-0.000187				19.9	0.002937				19.9	0.001836				19.9	-0.007951
19.9167	-0.000117				19.9167	0.002073				19.9167	0.001421				19.9167	-0.001769				19.9167	-0.001816				19.9167	-0.000954				19.9167	-0.000477				19.9167	0.003612				19.9167	0.002958				19.9167	-0.00957
19.9333	5e-06				19.9333	0.002092				19.9333	0.00184				19.9333	-0.001563				19.9333	-0.001595				19.9333	-0.000701				19.9333	-0.001195				19.9333	0.003848				19.9333	0.004076				19.9333	-0.010438
19.95	4.6e-05				19.95	0.002222				19.95	0.002119				19.95	-0.000897				19.95	-0.001704				19.95	-0.000518				19.95	-0.003013				19.95	0.003504				19.95	0.005013				19.95	-0.011386
19.9667	9.7e-05				19.9667	0.001802				19.9667	0.002209				19.9667	-3.1e-05				19.9667	-0.001713				19.9667	-0.000305				19.9667	-0.004281				19.9667	0.00287				19.9667	0.005891				19.9667	-0.010584
19.9833	0.000258				19.9833	0.002222				19.9833	0.001998				19.9833	0.000895				19.9833	-0.001632				19.9833	-9.1e-05				19.9833	-0.001229				19.9833	0.002786				19.9833	0.005858				19.9833	-0.009471
20	0.000659				20	0.002142				20	0.001487				20	0.000851				20	-0.001441				20	2.2e-05				20	0.007313				20	0.002193				20	0.005565				20	-0.014189
20.0167	0.001061				20.0167	0.002261				20.0167	0.000727				20.0167	0.000806				20.0167	-0.001288				20.0167	0.000133				20.0167	0.016641				20.0167	0.001704				20.0167	0.005221				20.0167	-0.023372
20.0333	0.001386				20.0333	0.002324				20.0333	1.8e-05				20.0333	0.001469				20.0333	-0.001077				20.0333	0.000474				20.0333	0.0118				20.0333	0.00149				20.0333	0.004865				20.0333	-0.027939
20.05	0.001671				20.05	0.002226				20.05	-0.000751				20.05	0.001551				20.05	-0.000927				20.05	0.000655				20.05	0.00152				20.05	0.001226				20.05	0.004378				20.05	-0.024706
20.0667	0.001526				20.0667	0.001799				20.0667	-0.00117				20.0667	0.001744				20.0667	-0.001017				20.0667	0.000635				20.0667	-0.00437				20.0667	0.000843				20.0667	0.003852				20.0667	-0.010133
20.0833	0.001261				20.0833	0.001281				20.0833	-0.001449				20.0833	0.001226				20.0833	-0.001396				20.0833	0.000866				20.0833	-0.005761				20.0833	0.000179				20.0833	0.003766				20.0833	-0.00148
20.1	0.000907				20.1	0.001324				20.1	-0.001748				20.1	0.000778				20.1	-0.001666				20.1	0.001037				20.1	-0.005611				20.1	-0.000815				20.1	0.00375				20.1	0.001723
20.1167	0.000219				20.1167	0.001297				20.1167	-0.001817				20.1167	0.00031				20.1167	-0.001777				20.1167	0.001248				20.1167	-0.005248				20.1167	-0.000489				20.1167	0.003951				20.1167	0.001877
20.1333	-0.000564				20.1333	0.001131				20.1333	-0.001936				20.1333	0.000102				20.1333	-0.001492				20.1333	0.001229				20.1333	-0.004065				20.1333	-0.000306				20.1333	0.003791				20.1333	0.000911
20.15	-0.001086				20.15	0.000514				20.15	-0.001905				20.15	6.3e-05				20.15	-0.001258				20.15	0.001061				20.15	-0.002701				20.15	-0.000283				20.15	0.003461				20.15	0.001484
20.1667	-0.001329				20.1667	-0.000252				20.1667	-0.001875				20.1667	0.000735				20.1667	-0.001203				20.1667	0.000832				20.1667	-0.002337				20.1667	-8e-05				20.1667	0.002771				20.1667	0.002368
20.1833	-0.001441				20.1833	-0.001198				20.1833	-0.001854				20.1833	0.000957				20.1833	-0.001528				20.1833	0.000583				20.1833	-0.002103				20.1833	-0.000157				20.1833	0.001821				20.1833	0.002722
20.2	-0.001623				20.2	-0.002425				20.2	-0.001683				20.2	0.000868				20.2	-0.002133				20.2	0.000454				20.2	-0.00138				20.2	-2.4e-05				20.2	0.000501				20.2	0.002616
20.2167	-0.001713				20.2167	-0.003491				20.2167	-0.001631				20.2167	0.000917				20.2167	-0.00276				20.2167	0.000276				20.2167	-0.001132				20.2167	0.000224				20.2167	-0.00013				20.2167	0.002367
20.2333	-0.001726				20.2333	-0.003991				20.2333	-0.001538				20.2333	0.001188				20.2333	-0.003981				20.2333	0.000169				20.2333	-0.001403				20.2333	0.00035				20.2333	-0.000975				20.2333	0.001467
20.25	-0.001578				20.25	-0.004251				20.25	-0.001526				20.25	0.00149				20.25	-0.004333				20.25	0.000221				20.25	-0.001644				20.25	0.000716				20.25	-0.001199				20.25	0.001016
20.2667	-0.00101				20.2667	-0.003811				20.2667	-0.001673				20.2667	0.001591				20.2667	-0.003004				20.2667	-7e-06				20.2667	-0.001645				20.2667	0.000742				20.2667	-0.001604				20.2667	0.000846
20.2833	-0.000422				20.2833	-0.003941				20.2833	-0.001911				20.2833	0.001292				20.2833	-0.003435				20.2833	-0.000334				20.2833	-0.001547				20.2833	0.000618				20.2833	-0.001969				20.2833	0.000775
20.3	0.000145				20.3	-0.003891				20.3	-0.001908				20.3	0.000713				20.3	-0.003196				20.3	-0.000552				20.3	-0.001468				20.3	0.001054				20.3	-0.002334				20.3	0.000545
20.3167	0.000874				20.3167	-0.003597				20.3167	-0.001289				20.3167	0.000308				20.3167	-0.001305				20.3167	-0.00038				20.3167	-0.001329				20.3167	0.001539				20.3167	-0.002489				20.3167	0.000684
20.3333	0.001372				20.3333	-0.003699				20.3333	-0.000548				20.3333	0.000246				20.3333	-0.000885				20.3333	-9.7e-05				20.3333	-0.001128				20.3333	0.002943				20.3333	-0.002262				20.3333	0.001069
20.35	0.001951				20.35	-0.004581				20.35	0.000403				20.35	0.000465				20.35	-0.000476				20.35	-0.000214				20.35	-0.001166				20.35	0.003767				20.35	-0.002074				20.35	0.001754
20.3667	0.002389				20.3667	-0.005633				20.3667	0.000884				20.3667	0.000394				20.3667	0.001103				20.3667	-0.000472				20.3667	-0.001385				20.3667	0.004252				20.3667	-0.001907				20.3667	0.003269
20.3833	0.002637				20.3833	-0.005675				20.3833	0.001645				20.3833	0.000232				20.3833	0.001413				20.3833	-0.000639				20.3833	-0.001463				20.3833	0.003986				20.3833	-0.0014				20.3833	0.003605
20.4	0.002976				20.4	-0.004606				20.4	0.002626				20.4	0.000461				20.4	0.001392				20.4	-0.000867				20.4	-0.001602				20.4	0.00386				20.4	-0.000772				20.4	0.0033
20.4167	0.003222				20.4167	-0.004332				20.4167	0.00331				20.4167	0.000756				20.4167	0.002373				20.4167	-0.001404				20.4167	-0.001842				20.4167	0.004593				20.4167	-0.000392				20.4167	0.003074
20.4333	0.003181				20.4333	-0.004293				20.4333	0.003579				20.4333	0.000968				20.4333	0.002724				20.4333	-0.001781				20.4333	-0.001557				20.4333	0.005266				20.4333	-0.000241				20.4333	0.00289
20.45	0.00304				20.45	-0.004093				20.45	0.003768				20.45	0.001129				20.45	0.002205				20.45	-0.002099				20.45	-0.001471				20.45	0.006949				20.45	-0.00051				20.45	0.003497
20.4667	0.002818				20.4667	-0.004154				20.4667	0.003866				20.4667	0.000971				20.4667	0.002216				20.4667	-0.001916				20.4667	-0.001456				20.4667	0.010072				20.4667	-0.000629				20.4667	0.004994
20.4833	0.002607				20.4833	-0.003734				20.4833	0.004775				20.4833	0.000442				20.4833	0.002008				20.4833	-0.001613				20.4833	-0.00128				20.4833	0.006984				20.4833	-0.000918				20.4833	0.006791
20.5	0.002026				20.5	-0.002635				20.5	0.006704				20.5	-0.000306				20.5	0.001979				20.5	-0.00113				20.5	-0.001045				20.5	0.003437				20.5	-0.000966				20.5	0.007788
20.5167	0.001244				20.5167	-0.001367				20.5167	0.006357				20.5167	-0.000365				20.5167	0.002498				20.5167	-0.000735				20.5167	-0.000649				20.5167	0.000189				20.5167	-0.000886				20.5167	0.008964
20.5333	0.000445				20.5333	-0.00012				20.5333	0.009785				20.5333	5.3e-05				20.5333	0.003189				20.5333	-0.000189				20.5333	-0.000214				20.5333	-0.003883				20.5333	-0.001216				20.5333	0.010478
20.55	-0.000263				20.55	0.000897				20.55	0.028622				20.55	0.000291				20.55	0.00266				20.55	0.000247				20.55	2.1e-05				20.55	-0.004765				20.55	-0.001276				20.55	0.010051
20.5667	-0.000732				20.5667	0.001513				20.5667	0.04597				20.5667	0.000349				20.5667	0.002342				20.5667	0.000503				20.5667	0.000227				20.5667	-0.004317				20.5667	-0.001396				20.5667	0.010965
20.5833	-0.00093				20.5833	0.00142				20.5833	0.008788				20.5833	0.000127				20.5833	0.002393				20.5833	0.000639				20.5833	0.000452				20.5833	-0.005729				20.5833	-0.001286				20.5833	0.011489
20.6	-0.001069				20.6	0.001737				20.6	-0.019014				20.6	5.5e-05				20.6	0.003904				20.6	0.000375				20.6	0.000637				20.6	-0.006051				20.6	-0.001176				20.6	0.011673
20.6167	-0.001309				20.6167	0.002647				20.6167	-0.090107				20.6167	0.000535				20.6167	0.007393				20.6167	0.000397				20.6167	0.000786				20.6167	-0.006907				20.6167	-0.001229				20.6167	0.010281
20.6333	-0.001487				20.6333	0.003753				20.6333	-0.02471				20.6333	0.000563				20.6333	0.010145				20.6333	0.000361				20.6333	0.001179				20.6333	-0.00657				20.6333	-0.001452				20.6333	0.009125
20.65	-0.001484				20.65	0.004308				20.65	-0.003852				20.65	0.00073				20.65	0.003757				20.65	0.000206				20.65	0.001452				20.65	-0.005994				20.65	-0.001566				20.65	0.00821
20.6667	-0.001982				20.6667	0.004023				20.6667	0.002245				20.6667	0.000568				20.6667	-0.001691				20.6667	0.00043				20.6667	0.001735				20.6667	-0.006238				20.6667	-0.001769				20.6667	0.008204
20.6833	-0.002589				20.6833	0.003609				20.6833	0.002632				20.6833	-0.000185				20.6833	-0.00427				20.6833	0.000735				20.6833	0.001788				20.6833	-0.006262				20.6833	-0.001733				20.6833	0.008778
20.7	-0.002917				20.7	0.003694				20.7	0.002019				20.7	-8.7e-05				20.7	-0.004038				20.7	0.001279				20.7	0.001911				20.7	-0.005516				20.7	-0.001806				20.7	0.008143
20.7167	-0.002895				20.7167	0.004094				20.7167	0.001733				20.7167	0.000634				20.7167	-0.004705				20.7167	0.002113				20.7167	0.002168				20.7167	-0.004616				20.7167	-0.001601				20.7167	0.009075
20.7333	-0.002551				20.7333	0.005023				20.7333	0.001617				20.7333	0.000933				20.7333	-0.004741				20.7333	0.00253				20.7333	0.002495				20.7333	-0.003634				20.7333	-0.001266				20.7333	0.008384
20.75	-0.001956				20.75	0.005832				20.75	0.002001				20.75	0.000972				20.75	-0.003937				20.75	0.002458				20.75	0.002561				20.75	-0.002783				20.75	-0.001031				20.75	0.007153
20.7667	-0.001331				20.7667	0.005921				20.7667	0.001325				20.7667	0.000811				20.7667	-0.002783				20.7667	0.001985				20.7667	0.002578				20.7667	-0.002432				20.7667	-0.000716				20.7667	0.007833
20.7833	-0.000616				20.7833	0.00498				20.7833	0.000799				20.7833	0.000511				20.7833	-0.002559				20.7833	0.001582				20.7833	0.002754				20.7833	-0.00117				20.7833	-0.000401				20.7833	0.012022
[truncated: 1,665 more rows]
[truncated: 8 more columns]

## Sheet: Figure S4a
Supplementary Figure 4a
	log10 [I(q)]	log10 [I(q)]
[truncated: 947 more rows]

## Sheet: Figure S4b
Supplementary Figure 4b
[truncated: 1,191 more rows]

[truncated: 2 more sheets: Figure S5a, Figure S5b]
